# Supplementary material for: A disinhibitory nigra-parafascicular pathway amplifies seizure in temporal lobe epilepsy
Source: Nat Commun. 2020 Feb 17;11:923. doi: 10.1038/s41467-020-14648-8 (PMC7026152; doi:10.1038/s41467-020-14648-8)
Supplement: Supplementary file 4 — Source Data [file 41467_2020_14648_MOESM4_ESM.xlsx]

## Sheet: Fig.1B
Fig.1B	FS	Mouse 1#	4.94905		Mouse 2#	4.78722		Mouse 3#	4.62842		Mouse4#	4.62984		Mouse5#	4.5256		Mouse6#	4.46186				GS	Mouse 1#	3.6501		Mouse 2#	4.88066		Mouse 3#	4.84948		Mouse4#	4.68873		Mouse5#	4.45839		Mouse6#	4.41553
			4.95007			4.78588			4.62705			4.63401			4.52732			4.46356						3.65033			4.87655			4.85136			4.6887			4.45815			4.4146
		Sample rate 100 Hz	4.94508			4.78489			4.63025			4.63551			4.52608			4.46493						3.65228			4.87728			4.85056			4.69004			4.45888			4.40989
	0-10s	1-1000 baseline	4.94741			4.78366			4.63075			4.63261			4.52548			4.45893				0-10s	1-1000 baseline	3.64961			4.87731			4.85241			4.68751			4.46069			4.41343
	11-60s	1001-6002 after kindling	4.94963			4.78771			4.63114			4.6373			4.52707			4.45902				11-60s	1001-6002 after kindling	3.6516			4.87784			4.8529			4.686			4.46066			4.41334
			4.95155			4.79057			4.6345			4.63544			4.52488			4.46087						3.65192			4.87966			4.85484			4.69054			4.46249			4.41098
			4.9507			4.78728			4.63427			4.63234			4.52885			4.45749						3.65137			4.88015			4.85527			4.6937			4.45815			4.40901
			4.94879			4.78661			4.63373			4.63316			4.52911			4.46009						3.65305			4.87611			4.85403			4.68541			4.45807			4.40711
			4.94936			4.78491			4.63213			4.63882			4.5226			4.46132						3.65532			4.87695			4.85252			4.6857			4.4623			4.41336
			4.95072			4.78635			4.63217			4.63396			4.52809			4.45988						3.64922			4.87652			4.85107			4.69308			4.46025			4.41255
			4.9524			4.78324			4.62753			4.63709			4.52902			4.45737						3.65075			4.87659			4.85301			4.68811			4.45892			4.41218
			4.95077			4.78549			4.6312			4.63602			4.52875			4.45725						3.65399			4.87665			4.85662			4.68811			4.46293			4.40982
			4.95008			4.7895			4.63364			4.63626			4.52461			4.45891						3.6538			4.87794			4.85368			4.68809			4.46361			4.41161
			4.94959			4.78978			4.62722			4.64161			4.52549			4.46216						3.65272			4.8779			4.85222			4.68745			4.46052			4.41454
			4.94975			4.78879			4.63098			4.63503			4.53067			4.46088						3.65033			4.88106			4.85368			4.6883			4.46334			4.41099
			4.95076			4.78394			4.63078			4.63235			4.52618			4.46						3.65091			4.8783			4.85216			4.69028			4.46236			4.41303
			4.95104			4.78173			4.62968			4.63142			4.5251			4.46276						3.65361			4.87607			4.85355			4.68797			4.45847			4.41299
			4.94799			4.78534			4.6324			4.63395			4.52716			4.45824						3.65144			4.8757			4.85452			4.69073			4.46035			4.4113
			4.94875			4.78874			4.63414			4.63805			4.52502			4.45968						3.65059			4.87553			4.85284			4.68889			4.46213			4.41509
			4.94726			4.78479			4.6326			4.63499			4.52787			4.45728						3.65344			4.8725			4.8527			4.68501			4.45971			4.41208
			4.94821			4.78458			4.6323			4.63678			4.53014			4.45831						3.65534			4.87416			4.85507			4.68741			4.46007			4.40911
			4.95204			4.78476			4.63396			4.63608			4.53082			4.45919						3.65161			4.87758			4.85185			4.68899			4.45959			4.41146
			4.954			4.78635			4.63234			4.63588			4.52871			4.46218						3.64904			4.87659			4.85286			4.68964			4.46003			4.41
			4.94867			4.78508			4.63281			4.64095			4.52975			4.46201						3.65055			4.87899			4.85451			4.69305			4.46267			4.41425
			4.94945			4.78701			4.63435			4.63641			4.52854			4.46146						3.64926			4.8792			4.85193			4.6892			4.46138			4.41266
			4.95129			4.78722			4.63222			4.63364			4.52484			4.45895						3.65165			4.88055			4.85377			4.6884			4.46212			4.41405
			4.95378			4.78576			4.63609			4.63399			4.52587			4.45748						3.65238			4.87941			4.85136			4.68955			4.46058			4.41084
			4.95102			4.78806			4.63587			4.63453			4.52935			4.45842						3.65156			4.87837			4.84941			4.69246			4.4629			4.41029
			4.95115			4.78724			4.63194			4.63345			4.53158			4.46073						3.65			4.87682			4.85109			4.68875			4.46302			4.41276
			4.94987			4.78857			4.62989			4.63525			4.52961			4.45918						3.64754			4.87846			4.85247			4.69281			4.45994			4.41032
			4.94968			4.78572			4.63154			4.63448			4.52787			4.45917						3.64694			4.87431			4.84893			4.69344			4.45971			4.4104
			4.95402			4.7867			4.63703			4.63708			4.53263			4.46051						3.64988			4.87053			4.853			4.69095			4.46185			4.415
			4.94956			4.78363			4.63364			4.63704			4.52954			4.46021						3.65085			4.87478			4.85687			4.68884			4.46082			4.41123
			4.95106			4.78224			4.62817			4.63569			4.52697			4.45822						3.65015			4.87744			4.85638			4.69203			4.46083			4.41146
			4.94949			4.78919			4.62949			4.63767			4.52706			4.45735						3.65244			4.8769			4.85547			4.68845			4.46011			4.41319
			4.94529			4.78544			4.63111			4.63993			4.53009			4.45685						3.65176			4.87718			4.85737			4.69198			4.45982			4.41246
			4.9481			4.78439			4.62797			4.63507			4.5299			4.45663						3.64974			4.87651			4.85725			4.69122			4.46078			4.41088
			4.95117			4.78053			4.63249			4.63917			4.52749			4.45869						3.65			4.87324			4.85456			4.68996			4.46045			4.41449
			4.94784			4.78324			4.6374			4.63918			4.52825			4.45692						3.65055			4.87565			4.85201			4.69072			4.46375			4.41294
			4.95024			4.78445			4.63232			4.63641			4.52782			4.45757						3.65058			4.87655			4.85219			4.69218			4.46209			4.41075
			4.95086			4.78469			4.63381			4.63767			4.52666			4.46136						3.64853			4.87511			4.85469			4.6909			4.46352			4.41237
			4.95036			4.78465			4.63078			4.63694			4.52733			4.46101						3.64861			4.87888			4.85729			4.68922			4.46308			4.41456
			4.94805			4.7869			4.62928			4.63359			4.52923			4.45664						3.65109			4.87582			4.85919			4.68674			4.46177			4.41317
			4.94174			4.78642			4.63404			4.63105			4.52691			4.45694						3.651			4.87476			4.86046			4.69076			4.46115			4.41608
			4.94784			4.78543			4.6327			4.64051			4.52764			4.45857						3.65009			4.87808			4.85613			4.69033			4.46145			4.41276
			4.95036			4.78472			4.63315			4.63947			4.52608			4.45765						3.65327			4.87646			4.85627			4.68626			4.45951			4.41255
			4.94642			4.78294			4.63141			4.63535			4.52675			4.459						3.6512			4.87735			4.85759			4.68973			4.46039			4.41306
			4.94912			4.78241			4.62887			4.63881			4.52674			4.46047						3.64841			4.87446			4.85962			4.69034			4.46177			4.41326
			4.94872			4.78106			4.63403			4.63621			4.52469			4.45554						3.64988			4.87384			4.8606			4.68719			4.45884			4.41375
			4.94847			4.78046			4.63126			4.63904			4.52594			4.45636						3.65001			4.87508			4.85702			4.6875			4.46231			4.40652
			4.95187			4.78341			4.63296			4.63958			4.52635			4.46033						3.65005			4.87847			4.85903			4.68974			4.46492			4.40815
			4.94972			4.78585			4.63443			4.63606			4.52742			4.45999						3.64983			4.87641			4.86252			4.68612			4.46163			4.41425
			4.94745			4.78653			4.62923			4.63746			4.52807			4.45755						3.65245			4.87317			4.86045			4.68647			4.46187			4.41284
			4.94688			4.78869			4.62838			4.63619			4.52811			4.4569						3.651			4.87549			4.85776			4.69004			4.46073			4.40835
			4.94403			4.78745			4.63247			4.63474			4.52848			4.45686						3.65165			4.87859			4.85461			4.68823			4.46292			4.41477
			4.9474			4.78398			4.63328			4.63864			4.52674			4.4595						3.65044			4.87593			4.85805			4.68656			4.46004			4.41514
			4.95119			4.78198			4.63391			4.63773			4.52606			4.45735						3.64982			4.87606			4.85756			4.68728			4.45933			4.41348
			4.94692			4.77975			4.63101			4.63408			4.5284			4.45879						3.65022			4.87437			4.85708			4.68854			4.46177			4.4116
			4.94781			4.78589			4.63037			4.63269			4.52768			4.46039						3.64604			4.8752			4.85502			4.68503			4.46132			4.41227
			4.95259			4.78608			4.6353			4.63599			4.52723			4.45571						3.65202			4.87629			4.85769			4.68801			4.4625			4.41254
			4.94894			4.78628			4.6336			4.63655			4.52712			4.45404						3.65232			4.87365			4.86027			4.68479			4.46118			4.41084
			4.94885			4.78875			4.63412			4.63617			4.52919			4.45811						3.64721			4.87277			4.86182			4.68894			4.46592			4.41253
			4.94979			4.78746			4.63256			4.63235			4.52923			4.45686						3.64899			4.87514			4.86078			4.68948			4.46314			4.41261
			4.94456			4.78721			4.62895			4.6331			4.53282			4.45404						3.6539			4.87756			4.85638			4.69209			4.46012			4.40827
			4.94683			4.79121			4.62896			4.63511			4.53226			4.4563						3.65362			4.87709			4.85502			4.69131			4.46044			4.41396
			4.94696			4.78704			4.63248			4.63784			4.52706			4.45572						3.65134			4.87758			4.85466			4.68625			4.46185			4.41615
			4.9468			4.78115			4.63011			4.63238			4.52767			4.45726						3.65271			4.87727			4.85452			4.68866			4.46082			4.41085
			4.95059			4.78316			4.62979			4.63149			4.52759			4.45614						3.65295			4.87125			4.85132			4.68747			4.4603			4.41422
			4.94411			4.78875			4.63026			4.63976			4.52803			4.45344						3.65268			4.87083			4.85439			4.68692			4.45945			4.41538
			4.94912			4.79013			4.63321			4.63997			4.52663			4.45958						3.65055			4.87391			4.85355			4.68666			4.45982			4.4125
			4.95183			4.7882			4.63351			4.63717			4.53037			4.45673						3.65191			4.87257			4.85428			4.68832			4.46192			4.40786
			4.94883			4.78628			4.63195			4.63356			4.53028			4.4555						3.653			4.87111			4.85672			4.69112			4.46056			4.40731
			4.94618			4.78697			4.6324			4.63659			4.52939			4.45977						3.65109			4.86835			4.85475			4.68925			4.46122			4.41119
			4.95221			4.78794			4.63307			4.63751			4.52903			4.45643						3.65153			4.86874			4.85473			4.68429			4.46097			4.41157
			4.95079			4.78594			4.63249			4.63573			4.52693			4.45788						3.65424			4.87282			4.85318			4.68815			4.45852			4.40973
			4.95008			4.78709			4.63034			4.63373			4.52857			4.45948						3.65144			4.87465			4.854			4.68889			4.4549			4.41255
			4.95146			4.79183			4.62979			4.63174			4.53321			4.45677						3.65103			4.87275			4.85382			4.68705			4.45834			4.41427
			4.94823			4.78787			4.63236			4.63628			4.53253			4.45694						3.65173			4.87451			4.85261			4.68809			4.46021			4.41273
			4.95129			4.78978			4.63131			4.63632			4.53022			4.45679						3.65102			4.87823			4.85458			4.68888			4.46158			4.41533
			4.95073			4.78873			4.63026			4.636			4.52789			4.45914						3.65277			4.87632			4.85527			4.68534			4.46241			4.41295
			4.95258			4.78388			4.62819			4.63258			4.52523			4.45812						3.65523			4.87187			4.85551			4.68694			4.46338			4.41081
			4.95215			4.7834			4.62903			4.63207			4.53021			4.45557						3.65303			4.87172			4.85484			4.69037			4.46149			4.41473
			4.94715			4.78476			4.63127			4.6352			4.52881			4.45614						3.64935			4.87695			4.85095			4.68748			4.45949			4.40934
			4.94937			4.78622			4.63123			4.63331			4.53152			4.45542						3.65407			4.87359			4.85419			4.6856			4.45973			4.40732
			4.95211			4.78629			4.63124			4.6357			4.53173			4.4561						3.65273			4.87277			4.85239			4.69002			4.4596			4.4112
			4.94814			4.78414			4.63306			4.63742			4.52767			4.45694						3.65198			4.8692			4.85398			4.68717			4.46062			4.41267
			4.94796			4.78776			4.63107			4.63405			4.52611			4.46049						3.65443			4.86824			4.85262			4.68808			4.46314			4.41445
			4.95023			4.78742			4.63039			4.63566			4.52908			4.45781						3.65111			4.87438			4.85275			4.68469			4.46513			4.41294
			4.95077			4.7837			4.63454			4.63765			4.52835			4.45862						3.65122			4.87246			4.85603			4.68485			4.45954			4.41047
			4.94876			4.78604			4.63359			4.6397			4.52223			4.46016						3.65472			4.87213			4.85685			4.68657			4.4611			4.40878
			4.94901			4.78838			4.63077			4.64002			4.52381			4.45771						3.65005			4.87346			4.85648			4.68389			4.46467			4.4116
			4.95188			4.78318			4.62913			4.63657			4.52705			4.45785						3.65184			4.87057			4.85577			4.68108			4.45924			4.41264
			4.94985			4.7887			4.62793			4.63431			4.52984			4.45772						3.65322			4.86825			4.86088			4.6868			4.46014			4.41285
			4.94577			4.78842			4.63026			4.63633			4.52902			4.45716						3.64895			4.87089			4.85632			4.69024			4.46043			4.4125
			4.94759			4.78532			4.63046			4.63302			4.53052			4.45508						3.65287			4.86973			4.85536			4.68296			4.46241			4.41336
			4.9478			4.78383			4.6293			4.63253			4.53302			4.45761						3.65459			4.86784			4.85622			4.68538			4.46045			4.41508
			4.94723			4.78326			4.63044			4.63436			4.5274			4.46181						3.65481			4.86923			4.85627			4.68614			4.46132			4.41485
			4.94941			4.78727			4.62933			4.63483			4.52621			4.45905						3.65314			4.86996			4.85501			4.68533			4.46176			4.41373
			4.95169			4.78476			4.63111			4.63539			4.52954			4.45768						3.64906			4.87155			4.85546			4.68581			4.46075			4.41339
			4.94902			4.78915			4.63155			4.63629			4.53049			4.45763						3.65113			4.86799			4.85874			4.68959			4.4587			4.41284
			4.94695			4.78633			4.63355			4.6359			4.52823			4.45956						3.65277			4.87434			4.8579			4.69045			4.46119			4.41473
			4.94939			4.78278			4.63477			4.63711			4.52466			4.45703						3.65166			4.8715			4.85952			4.68858			4.46225			4.41652
			4.94975			4.78697			4.63358			4.63573			4.52653			4.45575						3.65049			4.87124			4.85995			4.68712			4.45999			4.41085
			4.95022			4.78759			4.63613			4.63391			4.53298			4.45824						3.65066			4.87582			4.86084			4.68891			4.4622			4.40992
			4.94804			4.78775			4.63403			4.63668			4.52867			4.4571						3.65124			4.87117			4.86089			4.69094			4.46297			4.41137
			4.94784			4.78727			4.63088			4.63863			4.53032			4.45782						3.65182			4.87148			4.86015			4.69188			4.4633			4.41023
			4.95035			4.79103			4.63052			4.63471			4.53019			4.45464						3.64952			4.87384			4.86206			4.69027			4.4641			4.41249
			4.9504			4.78483			4.63153			4.63579			4.52964			4.45594						3.6501			4.87178			4.86089			4.68585			4.46132			4.40955
			4.9468			4.7818			4.63151			4.6373			4.52759			4.45775						3.6502			4.8724			4.85971			4.68527			4.4604			4.41025
			4.94798			4.78677			4.62988			4.63412			4.52761			4.45959						3.65165			4.87343			4.85741			4.68796			4.46027			4.41299
			4.95001			4.78723			4.63234			4.63275			4.52648			4.45971						3.65345			4.8697			4.8613			4.68351			4.46123			4.41261
			4.95099			4.78215			4.63378			4.63565			4.52688			4.45486						3.64674			4.86961			4.86229			4.68625			4.46194			4.40937
			4.95032			4.78347			4.62878			4.63758			4.52676			4.45648						3.64821			4.87275			4.85505			4.68998			4.46352			4.40782
			4.94718			4.7858			4.62847			4.63734			4.52558			4.46103						3.65263			4.86941			4.85493			4.68739			4.46244			4.40973
			4.94936			4.78458			4.63128			4.64079			4.5282			4.45891						3.65376			4.86941			4.8637			4.68726			4.46115			4.40829
			4.94987			4.78687			4.6286			4.63762			4.52745			4.45585						3.65185			4.87178			4.86072			4.68879			4.45776			4.41321
			4.9474			4.78596			4.63241			4.63564			4.52256			4.45776						3.6512			4.87081			4.85733			4.6892			4.45791			4.41217
			4.95324			4.78109			4.63216			4.63464			4.52459			4.45716						3.65017			4.87237			4.85914			4.68895			4.45959			4.41017
			4.94947			4.78445			4.63024			4.63681			4.52514			4.45944						3.65301			4.87226			4.85685			4.68364			4.46198			4.41396
			4.94871			4.78403			4.62557			4.63516			4.52322			4.45679						3.65441			4.87103			4.85836			4.68358			4.46018			4.41405
			4.95133			4.78192			4.63138			4.63784			4.52837			4.45761						3.65241			4.87107			4.85907			4.68802			4.46096			4.41474
			4.94928			4.78379			4.6345			4.63544			4.52737			4.45869						3.6525			4.87545			4.85733			4.68729			4.46268			4.41468
			4.94959			4.78611			4.63028			4.63591			4.52569			4.45776						3.6512			4.87589			4.85899			4.68541			4.46071			4.41477
			4.94652			4.78721			4.63129			4.63887			4.5231			4.45991						3.65406			4.87163			4.85929			4.68368			4.45822			4.41615
			4.94865			4.7808			4.63003			4.63568			4.52464			4.45959						3.65584			4.87114			4.85914			4.68433			4.46105			4.41257
			4.95004			4.78235			4.63153			4.63671			4.52875			4.45687						3.65447			4.87169			4.85725			4.69031			4.46009			4.41279
			4.94949			4.78388			4.63405			4.63653			4.52678			4.45866						3.65158			4.87218			4.85586			4.68765			4.45964			4.41123
			4.9492			4.78583			4.6296			4.63311			4.52435			4.459						3.65121			4.87432			4.85911			4.68637			4.46106			4.41038
			4.9489			4.78603			4.62766			4.63328			4.52648			4.45651						3.65247			4.87228			4.86072			4.68377			4.4637			4.41193
			4.94876			4.7808			4.62984			4.6356			4.52933			4.45668						3.65491			4.87222			4.85556			4.68587			4.4616			4.41298
			4.95089			4.78131			4.6274			4.63498			4.52737			4.46034						3.65091			4.87478			4.85594			4.68237			4.46024			4.4163
			4.95111			4.7834			4.62919			4.63245			4.52633			4.45924						3.65178			4.87499			4.85323			4.68416			4.46061			4.41125
			4.94698			4.78385			4.63031			4.6348			4.52736			4.45567						3.65149			4.8746			4.84865			4.6867			4.46098			4.41373
			4.94716			4.78728			4.62845			4.63914			4.52657			4.46228						3.65185			4.87168			4.85721			4.68795			4.46012			4.41266
			4.9471			4.78616			4.63078			4.63568			4.52529			4.45599						3.65295			4.86907			4.85982			4.68556			4.45589			4.41288
			4.94941			4.78835			4.63124			4.63863			4.52648			4.45498						3.64987			4.87494			4.85484			4.68649			4.46084			4.41574
			4.95046			4.7894			4.62797			4.63584			4.52443			4.45806						3.65263			4.87248			4.86032			4.68723			4.46008			4.41184
			4.94863			4.7813			4.63077			4.63573			4.52613			4.45611						3.65398			4.87133			4.85622			4.68616			4.45877			4.40914
			4.95021			4.78324			4.63194			4.63755			4.52979			4.45646						3.65334			4.8735			4.85488			4.68456			4.46446			4.40964
			4.95121			4.78519			4.62868			4.64041			4.53041			4.45908						3.65368			4.87476			4.85379			4.68832			4.46335			4.41038
			4.9509			4.78027			4.62993			4.63791			4.52938			4.45844						3.6547			4.87137			4.85853			4.68929			4.4593			4.40919
			4.94746			4.78059			4.63077			4.63687			4.52533			4.45529						3.65613			4.87083			4.85782			4.68797			4.46325			4.40992
			4.95014			4.78543			4.63318			4.63889			4.52724			4.45353						3.65448			4.87383			4.85825			4.68389			4.46181			4.40894
			4.94821			4.78682			4.63444			4.63702			4.53228			4.45639						3.65326			4.87231			4.85494			4.68393			4.45599			4.40918
			4.9472			4.7817			4.63462			4.63574			4.52808			4.45752						3.65089			4.87295			4.85333			4.68462			4.46063			4.41262
			4.94998			4.78501			4.6355			4.63573			4.53			4.45325						3.65318			4.87321			4.8585			4.68693			4.45757			4.41349
			4.95013			4.78381			4.63012			4.63649			4.52885			4.45664						3.65134			4.87346			4.85302			4.68814			4.45892			4.41218
			4.94929			4.78175			4.63181			4.63547			4.52781			4.4602						3.65397			4.87237			4.85052			4.68693			4.46231			4.41569
			4.94862			4.78479			4.62918			4.63564			4.52709			4.45807						3.65407			4.8749			4.85407			4.68884			4.46201			4.41471
			4.9442			4.78341			4.62879			4.63368			4.52706			4.45527						3.65322			4.87316			4.85099			4.69107			4.4627			4.41357
			4.95032			4.78191			4.62706			4.63382			4.52727			4.45454						3.65442			4.87208			4.85033			4.68778			4.46274			4.40865
			4.9516			4.78299			4.62948			4.63769			4.52866			4.45672						3.65094			4.87556			4.85136			4.6867			4.45842			4.40642
			4.94265			4.78439			4.631			4.63819			4.52874			4.45801						3.65085			4.87253			4.84992			4.68871			4.45871			4.41343
			4.94374			4.78483			4.63575			4.63145			4.52402			4.45904						3.65063			4.87325			4.85372			4.68701			4.45966			4.41633
			4.94762			4.78534			4.63538			4.63572			4.52587			4.45888						3.65086			4.88009			4.85194			4.68222			4.45851			4.41022
			4.94544			4.78229			4.63066			4.63655			4.53222			4.4563						3.65335			4.87578			4.85047			4.68364			4.46187			4.41316
			4.94743			4.78189			4.62645			4.63401			4.5279			4.45887						3.65348			4.8736			4.8527			4.68541			4.46214			4.41607
			4.95064			4.78638			4.63026			4.63529			4.52404			4.46132						3.6526			4.87761			4.85345			4.68844			4.45919			4.41279
			4.94896			4.78214			4.63151			4.63372			4.52781			4.45801						3.65292			4.87433			4.85176			4.68443			4.46012			4.41253
			4.94942			4.78147			4.63046			4.63316			4.53062			4.45645						3.65182			4.87013			4.85226			4.68449			4.45949			4.41018
			4.94447			4.78561			4.63044			4.63368			4.52604			4.45909						3.65447			4.87114			4.84976			4.68694			4.46061			4.41023
			4.94792			4.78213			4.63166			4.63361			4.53013			4.45789						3.6535			4.87496			4.84568			4.68609			4.46033			4.41355
			4.9483			4.78082			4.62928			4.63291			4.53218			4.45663						3.65308			4.87652			4.84386			4.68683			4.45905			4.41319
			4.95144			4.78211			4.63177			4.63633			4.52581			4.45732						3.65541			4.86706			4.84595			4.68433			4.4623			4.4137
			4.94878			4.78218			4.63294			4.63417			4.52684			4.45896						3.65271			4.86879			4.84875			4.68362			4.45995			4.41217
			4.94634			4.78358			4.6327			4.63593			4.52965			4.45831						3.6536			4.87383			4.84846			4.68873			4.46129			4.41186
			4.9456			4.78264			4.6353			4.63608			4.52586			4.45825						3.65149			4.87596			4.84909			4.68864			4.46386			4.41471
			4.94939			4.78073			4.62997			4.63391			4.52725			4.45874						3.65304			4.8721			4.84574			4.68257			4.46171			4.41173
			4.9472			4.78367			4.62953			4.63916			4.53129			4.45923						3.65372			4.87423			4.84342			4.68607			4.46266			4.41258
			4.94493			4.78492			4.63131			4.63699			4.52829			4.45508						3.65236			4.87438			4.84751			4.68434			4.46298			4.40989
			4.94652			4.78084			4.63231			4.63251			4.52951			4.45468						3.65361			4.87605			4.84733			4.6794			4.46222			4.41253
			4.94638			4.78277			4.63265			4.63711			4.52593			4.45868						3.65478			4.87322			4.84814			4.68225			4.46364			4.41182
			4.94771			4.78222			4.633			4.63738			4.52604			4.46082						3.6554			4.8731			4.84908			4.68677			4.4616			4.41014
			4.94655			4.78425			4.63124			4.63403			4.52911			4.45948						3.65325			4.86829			4.84566			4.68471			4.4607			4.40995
			4.94429			4.78402			4.63132			4.63386			4.52657			4.45826						3.64935			4.87427			4.84476			4.68483			4.45948			4.41322
			4.9501			4.78167			4.62979			4.63413			4.52718			4.45748						3.6512			4.8734			4.84751			4.68583			4.46205			4.41219
			4.94795			4.77862			4.62838			4.63731			4.53037			4.45752						3.6534			4.87068			4.84869			4.68532			4.4632			4.41385
			4.94322			4.77604			4.62821			4.63471			4.52792			4.45701						3.65356			4.87651			4.84835			4.68674			4.45893			4.41584
			4.94386			4.78158			4.63126			4.63907			4.52674			4.45962						3.65537			4.87418			4.85121			4.68456			4.46025			4.41298
			4.9486			4.77937			4.63236			4.63828			4.52771			4.4575						3.65401			4.8752			4.84658			4.68198			4.4631			4.41312
			4.95097			4.78015			4.63031			4.62963			4.52505			4.45608						3.65086			4.87338			4.84712			4.68241			4.46056			4.4125
			4.949			4.78022			4.62897			4.63379			4.52794			4.45936						3.65264			4.87291			4.85278			4.68572			4.4599			4.41227
			4.94597			4.78098			4.62896			4.63717			4.52857			4.45682						3.65402			4.8728			4.84927			4.68464			4.46463			4.41214
			4.94187			4.78287			4.63342			4.63453			4.52491			4.4554						3.64893			4.87249			4.84694			4.68336			4.46373			4.41311
			4.94441			4.77955			4.63329			4.63462			4.52332			4.45558						3.65252			4.87308			4.84637			4.68533			4.45896			4.41035
			4.94852			4.78304			4.63403			4.63396			4.52814			4.45376						3.65442			4.87144			4.84905			4.68596			4.46332			4.41032
			4.95186			4.77957			4.63068			4.63593			4.52457			4.45562						3.65394			4.87304			4.8489			4.68347			4.4584			4.41026
			4.95198			4.78215			4.63025			4.63584			4.52972			4.45793						3.65077			4.86973			4.85167			4.6857			4.45884			4.41162
			4.94528			4.78593			4.63365			4.63354			4.53048			4.45752						3.6509			4.87017			4.854			4.68313			4.46026			4.41222
			4.94684			4.77992			4.63749			4.6316			4.52849			4.45804						3.6533			4.8717			4.84655			4.68572			4.45905			4.41391
			4.94883			4.7781			4.63492			4.633			4.52875			4.46201						3.65304			4.87058			4.85098			4.69058			4.46195			4.41129
			4.94621			4.78423			4.63107			4.63441			4.52973			4.45986						3.65129			4.86915			4.84836			4.68946			4.46128			4.41302
			4.94853			4.7834			4.63476			4.63681			4.52979			4.45611						3.65151			4.86754			4.84517			4.68741			4.45825			4.41174
			4.95231			4.7822			4.63813			4.63435			4.52651			4.45758						3.64982			4.8671			4.84841			4.68532			4.46385			4.40885
			4.94861			4.78169			4.63257			4.63748			4.52725			4.45927						3.65198			4.86904			4.84614			4.68349			4.46216			4.41148
			4.94604			4.78148			4.63319			4.63583			4.52774			4.45699						3.65394			4.87273			4.84677			4.69098			4.45718			4.41319
			4.94722			4.78139			4.63404			4.63606			4.52482			4.45812						3.65149			4.8727			4.85311			4.6844			4.45998			4.4124
			4.94683			4.77687			4.63689			4.63556			4.52723			4.45423						3.65152			4.87434			4.85439			4.68208			4.46552			4.41029
			4.94642			4.78022			4.63764			4.63476			4.52777			4.45561						3.65055			4.87523			4.85328			4.68264			4.46279			4.41459
			4.9483			4.78241			4.63488			4.63651			4.52755			4.46216						3.64907			4.87267			4.8511			4.68204			4.46011			4.41603
			4.94992			4.78095			4.63626			4.6332			4.53004			4.45797						3.65041			4.87244			4.84774			4.68342			4.46381			4.41424
			4.95035			4.78157			4.63657			4.63333			4.52872			4.45679						3.65086			4.87493			4.85271			4.68088			4.46078			4.41449
			4.9497			4.78215			4.63201			4.63529			4.52898			4.45835						3.64922			4.87043			4.8543			4.68335			4.46087			4.41106
			4.94995			4.77875			4.63327			4.6355			4.5295			4.45739						3.64791			4.87178			4.85543			4.68181			4.46348			4.41115
			4.95177			4.78024			4.63263			4.63583			4.52691			4.45886						3.64881			4.87335			4.85173			4.68047			4.46137			4.41029
			4.94946			4.78232			4.63396			4.63428			4.52693			4.46025						3.65033			4.87139			4.85025			4.6825			4.45991			4.40803
			4.94742			4.78182			4.6348			4.63707			4.53			4.45287						3.64901			4.87307			4.8525			4.6823			4.45829			4.41087
			4.94866			4.78178			4.63556			4.63467			4.52902			4.45473						3.6514			4.87786			4.85156			4.68363			4.45799			4.41206
			4.94804			4.77957			4.63187			4.63645			4.52366			4.45536						3.64962			4.87473			4.85513			4.68362			4.45736			4.40974
			4.94771			4.78241			4.63459			4.63764			4.52542			4.45362						3.6532			4.87117			4.85279			4.6842			4.45939			4.41352
			4.9484			4.78682			4.63457			4.63462			4.52837			4.45356						3.65249			4.87191			4.85136			4.68688			4.45969			4.4129
			4.94964			4.78023			4.62878			4.63644			4.52938			4.45382						3.64739			4.87192			4.85322			4.68232			4.45704			4.41148
			4.94544			4.78079			4.63541			4.63495			4.53023			4.45505						3.64821			4.8716			4.85485			4.67983			4.45829			4.41107
			4.94528			4.77944			4.63229			4.63724			4.52651			4.45548						3.64947			4.87096			4.85698			4.68594			4.46283			4.41034
			4.94823			4.78202			4.62918			4.63654			4.52566			4.45667						3.65099			4.87387			4.85505			4.68269			4.46334			4.40967
			4.94667			4.78204			4.63181			4.63514			4.52798			4.45773						3.64944			4.8703			4.85549			4.68221			4.46022			4.41058
			4.95155			4.78113			4.63031			4.63748			4.52861			4.45877						3.65108			4.86769			4.85447			4.68711			4.45968			4.41107
			4.95267			4.77992			4.63098			4.6374			4.52642			4.45972						3.65115			4.87293			4.85442			4.68375			4.46355			4.41473
			4.94687			4.78198			4.63053			4.63666			4.52646			4.45726						3.64759			4.87063			4.85648			4.68371			4.46232			4.41009
			4.94928			4.78066			4.63022			4.63657			4.52486			4.45802						3.64757			4.86925			4.85172			4.68215			4.46035			4.41226
			4.94687			4.7789			4.63071			4.63373			4.52555			4.45911						3.65051			4.86989			4.8536			4.68416			4.46149			4.41195
			4.94918			4.78268			4.63011			4.63722			4.52837			4.45552						3.65111			4.86754			4.85492			4.68692			4.46147			4.41162
			4.95102			4.78095			4.62842			4.63748			4.52604			4.45544						3.64799			4.87153			4.85586			4.68042			4.45807			4.41474
			4.94911			4.78362			4.62997			4.63841			4.52241			4.45634						3.65011			4.869			4.86151			4.68061			4.45982			4.41156
			4.95285			4.78107			4.62948			4.6377			4.5275			4.45843						3.65263			4.86781			4.85625			4.68637			4.45989			4.40983
			4.94731			4.78383			4.63055			4.63798			4.52709			4.46195						3.65165			4.86736			4.8513			4.68513			4.45771			4.41119
			4.9468			4.782			4.63164			4.63434			4.52395			4.45856						3.64667			4.87115			4.84972			4.68484			4.46223			4.41044
			4.95059			4.77941			4.63457			4.63535			4.52674			4.46002						3.64907			4.86928			4.85395			4.68568			4.4631			4.40955
			4.95129			4.78124			4.6323			4.63502			4.52296			4.46475						3.65122			4.8768			4.85424			4.68591			4.45772			4.41254
			4.9505			4.78267			4.63209			4.63096			4.52381			4.45971						3.65026			4.87297			4.85395			4.68505			4.46011			4.41084
			4.94996			4.78192			4.62944			4.63436			4.52746			4.45917						3.64935			4.87322			4.85394			4.68501			4.4635			4.41321
			4.94941			4.78296			4.62882			4.63827			4.52823			4.45958						3.64965			4.8775			4.85252			4.6877			4.46133			4.41464
			4.94786			4.78213			4.62975			4.63727			4.52755			4.45549						3.65077			4.86995			4.85568			4.68702			4.45914			4.41442
			4.9476			4.78117			4.63034			4.63275			4.52527			4.45713						3.6508			4.87021			4.85616			4.68492			4.45932			4.41531
			4.95033			4.78365			4.63187			4.63306			4.52915			4.45737						3.65244			4.86963			4.85081			4.686			4.45908			4.41264
			4.94907			4.78269			4.63132			4.63405			4.52787			4.45963						3.65009			4.86864			4.85039			4.68524			4.45964			4.40996
			4.94709			4.77808			4.62923			4.63502			4.5256			4.45998						3.65054			4.87125			4.85518			4.68516			4.46109			4.41043
			4.94925			4.78009			4.631			4.63681			4.52531			4.459						3.64901			4.87204			4.85651			4.6835			4.46232			4.41259
			4.95122			4.77907			4.63038			4.63595			4.52489			4.45826						3.64908			4.87076			4.85391			4.68457			4.46596			4.41119
			4.9501			4.77965			4.6262			4.6343			4.5289			4.46008						3.64948			4.87423			4.85152			4.68736			4.4598			4.41043
			4.94397			4.782			4.62851			4.63444			4.52435			4.46038						3.64894			4.87408			4.85551			4.68858			4.45896			4.41455
			4.94865			4.78088			4.63253			4.63222			4.52077			4.46092						3.64862			4.8716			4.85563			4.68848			4.46142			4.41204
			4.94728			4.78037			4.63151			4.6326			4.52295			4.45737						3.65053			4.86817			4.85502			4.69117			4.46084			4.41273
			4.94432			4.7816			4.62994			4.63667			4.52533			4.462						3.65139			4.87052			4.85213			4.69045			4.45928			4.41094
			4.94729			4.78557			4.62948			4.63668			4.52374			4.46351						3.64707			4.87267			4.85037			4.68913			4.46283			4.4115
			4.94821			4.78749			4.6323			4.63405			4.52649			4.46066						3.65056			4.87071			4.85417			4.68701			4.46196			4.41125
			4.9495			4.78103			4.63158			4.6331			4.52849			4.45804						3.65212			4.87606			4.85286			4.68448			4.4593			4.4107
			4.95226			4.77585			4.62839			4.63672			4.52595			4.45919						3.64773			4.87357			4.85229			4.68818			4.45937			4.414
			4.94736			4.78144			4.62924			4.63894			4.52849			4.46176						3.6512			4.87233			4.85104			4.68743			4.45977			4.41263
			4.93924			4.78169			4.62891			4.63612			4.5292			4.45871						3.65192			4.86873			4.85098			4.68717			4.46151			4.41248
			4.94399			4.78021			4.63128			4.63489			4.52264			4.46138						3.65064			4.87206			4.84904			4.68679			4.45707			4.41067
			4.94386			4.78158			4.63358			4.63507			4.52154			4.45819						3.6493			4.87104			4.85181			4.68568			4.4625			4.41169
			4.94518			4.78014			4.62798			4.63359			4.52665			4.45784						3.64968			4.8672			4.85068			4.68487			4.46257			4.41539
			4.94804			4.77988			4.62674			4.63119			4.52618			4.45766						3.65153			4.87155			4.85144			4.69011			4.45986			4.41615
			4.94784			4.77895			4.63176			4.63565			4.52403			4.46084						3.65169			4.87103			4.84971			4.6925			4.46076			4.41346
			4.94603			4.78231			4.63096			4.63695			4.52575			4.4635						3.65339			4.87404			4.85297			4.68694			4.45928			4.41288
			4.94707			4.78241			4.62873			4.63762			4.527			4.45726						3.64852			4.87263			4.8498			4.68594			4.46285			4.41502
			4.94933			4.78081			4.63133			4.63678			4.5279			4.45356						3.65059			4.87049			4.84876			4.68845			4.46408			4.41502
			4.94901			4.78046			4.62823			4.63689			4.52745			4.45958						3.65115			4.86572			4.84667			4.68987			4.4607			4.41404
			4.94705			4.78214			4.62825			4.63512			4.52899			4.45735						3.6513			4.86847			4.84734			4.68671			4.46303			4.4128
			4.94847			4.7851			4.63171			4.63534			4.52482			4.46088						3.65045			4.87081			4.85015			4.68127			4.46066			4.41899
			4.94964			4.78445			4.63021			4.63673			4.5251			4.46025						3.65135			4.8699			4.84716			4.6844			4.4594			4.41562
			4.95152			4.78024			4.62993			4.63579			4.52758			4.45695						3.65273			4.86907			4.84758			4.68681			4.46021			4.41227
			4.9501			4.77692			4.62928			4.63633			4.52388			4.4589						3.65182			4.87058			4.84603			4.68363			4.46257			4.41369
			4.95066			4.7826			4.62726			4.63564			4.5274			4.45749						3.65014			4.87142			4.84869			4.68148			4.45896			4.41268
			4.94444			4.78436			4.63316			4.633			4.5268			4.45726						3.65113			4.8711			4.85281			4.68456			4.45999			4.41321
			4.94359			4.78231			4.63297			4.63548			4.52394			4.46152						3.64972			4.87133			4.85027			4.68957			4.45966			4.41306
			4.94919			4.78267			4.62953			4.6369			4.5234			4.46261						3.64956			4.87206			4.84701			4.68625			4.46142			4.41477
			4.94733			4.78048			4.63332			4.63291			4.52663			4.46245						3.651			4.86991			4.84636			4.68543			4.45968			4.41298
			4.94546			4.78093			4.63156			4.63453			4.52689			4.46248						3.65298			4.87034			4.84854			4.68641			4.45746			4.41429
			4.95013			4.78308			4.63276			4.63544			4.52997			4.46061						3.65336			4.87138			4.8482			4.69027			4.4587			4.41289
			4.94742			4.77934			4.63158			4.63352			4.52447			4.45714						3.65032			4.87196			4.84869			4.68873			4.46223			4.41123
			4.94718			4.77821			4.63218			4.63606			4.5221			4.4575						3.65204			4.86977			4.84836			4.68309			4.46366			4.4121
			4.94848			4.77825			4.62923			4.6353			4.52336			4.45721						3.65434			4.87034			4.8471			4.68674			4.46185			4.41237
			4.94782			4.77986			4.62634			4.6374			4.52702			4.45699						3.65109			4.8731			4.85042			4.68822			4.46051			4.41249
			4.94746			4.78188			4.63149			4.6372			4.52612			4.45956						3.65242			4.87195			4.84952			4.68743			4.46026			4.41373
			4.94698			4.7818			4.63163			4.63735			4.52346			4.45932						3.6517			4.87085			4.84467			4.68522			4.45496			4.41514
			4.94733			4.78251			4.63018			4.63672			4.52689			4.45737						3.65095			4.86737			4.84646			4.68528			4.45659			4.4133
			4.94862			4.7818			4.63356			4.63869			4.52752			4.45434						3.65167			4.87092			4.84944			4.68747			4.45918			4.41664
			4.94497			4.78339			4.63223			4.63537			4.5282			4.45887						3.65205			4.872			4.84752			4.68595			4.45552			4.41418
			4.94434			4.77745			4.63217			4.63584			4.52564			4.45672						3.64959			4.86978			4.84872			4.68601			4.45647			4.41302
			4.94465			4.77948			4.63163			4.63556			4.52639			4.45578						3.65194			4.8691			4.84786			4.68601			4.46118			4.4115
			4.94965			4.77841			4.62734			4.63137			4.52533			4.4555						3.64875			4.87177			4.84574			4.68885			4.45473			4.41249
			4.9504			4.78			4.63374			4.63426			4.52581			4.45629						3.64961			4.86897			4.84242			4.68573			4.45842			4.41536
			4.94651			4.78122			4.63617			4.63764			4.5282			4.45933						3.64948			4.87088			4.84566			4.68217			4.46102			4.41374
			4.94665			4.7789			4.63029			4.63962			4.52696			4.45665						3.64653			4.87195			4.84502			4.68367			4.45829			4.41454
			4.9483			4.78222			4.62514			4.63923			4.52232			4.45839						3.64939			4.87053			4.84731			4.68269			4.46053			4.41223
			4.9466			4.7832			4.62896			4.6365			4.5202			4.4575						3.64965			4.8713			4.84519			4.68493			4.46212			4.40893
			4.94796			4.77964			4.62997			4.63419			4.52411			4.4569						3.65419			4.87382			4.84358			4.68908			4.45975			4.4149
			4.94597			4.78082			4.62727			4.6348			4.52618			4.45519						3.65156			4.87214			4.84944			4.6886			4.45902			4.41357
			4.94774			4.78169			4.62999			4.63846			4.5254			4.45767						3.65042			4.86746			4.84813			4.69015			4.45776			4.4121
			4.94841			4.7817			4.63275			4.63628			4.52638			4.46013						3.6496			4.87175			4.84828			4.6875			4.45884			4.41414
			4.94493			4.77823			4.63186			4.63455			4.52466			4.46066						3.64872			4.87322			4.85037			4.68603			4.45899			4.4158
			4.94731			4.78169			4.62857			4.63445			4.52625			4.4616						3.65069			4.8687			4.84529			4.68605			4.45571			4.41491
			4.94459			4.78741			4.63142			4.6332			4.52969			4.45525						3.64863			4.87301			4.84699			4.68965			4.45771			4.41557
			4.94613			4.78068			4.6361			4.63236			4.52654			4.4589						3.64871			4.87373			4.85001			4.68809			4.46003			4.41103
			4.94768			4.77837			4.63365			4.6368			4.52483			4.45672						3.65063			4.87103			4.85061			4.68657			4.45904			4.41009
			4.94683			4.78367			4.63034			4.63338			4.52559			4.45451						3.65035			4.87261			4.85104			4.68299			4.4625			4.41629
			4.95057			4.77939			4.63074			4.63198			4.52499			4.45786						3.64934			4.87395			4.84956			4.68297			4.46222			4.41648
			4.94821			4.78062			4.63136			4.63636			4.52969			4.4566						3.65261			4.87018			4.84697			4.68464			4.4571			4.41411
			4.94714			4.78376			4.63321			4.63452			4.52353			4.45839						3.651			4.87076			4.8469			4.68931			4.4588			4.41427
			4.95081			4.78161			4.63408			4.6384			4.51729			4.45815						3.65313			4.87061			4.84557			4.68844			4.46155			4.41388
			4.94839			4.77623			4.63105			4.63497			4.52386			4.45888						3.64983			4.87155			4.84628			4.68724			4.46174			4.4152
			4.94267			4.78236			4.62924			4.63321			4.52326			4.46069						3.65233			4.87454			4.84837			4.68782			4.46159			4.41433
			4.94835			4.78428			4.6295			4.63395			4.52457			4.46066						3.653			4.8749			4.85092			4.68711			4.4623			4.41554
			4.94737			4.77924			4.62959			4.63499			4.5272			4.46249						3.65133			4.8719			4.84327			4.68782			4.46333			4.41642
			4.9438			4.78341			4.63256			4.63792			4.52202			4.45815						3.64848			4.86937			4.84382			4.68689			4.46181			4.41589
			4.94616			4.78376			4.633			4.63275			4.52419			4.45807						3.64946			4.86885			4.84675			4.68327			4.46317			4.4152
			4.94474			4.78419			4.62911			4.63229			4.52522			4.4623						3.64913			4.87237			4.84889			4.68581			4.45941			4.41077
			4.94703			4.77889			4.62857			4.64005			4.52484			4.46025						3.64875			4.87121			4.84878			4.69004			4.45798			4.41495
			4.94972			4.78092			4.6324			4.63795			4.52809			4.45892						3.64765			4.87136			4.84816			4.68572			4.462			4.41378
			4.94939			4.78118			4.63058			4.63428			4.52572			4.46293						3.65296			4.8703			4.84559			4.68253			4.46054			4.41232
			4.94751			4.77957			4.6287			4.6339			4.52809			4.46361						3.64884			4.87143			4.84735			4.68482			4.45632			4.41281
			4.94714			4.78389			4.63068			4.63532			4.52621			4.46052						3.6447			4.8711			4.84893			4.68751			4.45883			4.41364
			4.94742			4.78222			4.62848			4.63918			4.52652			4.46334						3.65197			4.86799			4.84677			4.68724			4.45973			4.41351
			4.94582			4.78215			4.63064			4.64101			4.52807			4.46236						3.65115			4.87068			4.84512			4.68631			4.45679			4.4158
			4.94677			4.78232			4.63065			4.63499			4.52957			4.45847						3.65121			4.87505			4.84858			4.68426			4.45884			4.41669
			4.94782			4.78134			4.62859			4.63485			4.52611			4.46035						3.65161			4.8711			4.85109			4.68538			4.46106			4.41458
			4.94927			4.78383			4.62474			4.63864			4.52635			4.46213						3.64911			4.8708			4.84503			4.68708			4.45733			4.4121
			4.94792			4.77845			4.6349			4.64184			4.52885			4.45971						3.64903			4.87059			4.84373			4.68681			4.45775			4.41261
			4.94786			4.77611			4.63494			4.64107			4.52558			4.46007						3.65059			4.86905			4.84358			4.6861			4.46008			4.41405
			4.94987			4.77733			4.63218			4.64002			4.52711			4.45959						3.65015			4.8675			4.8426			4.68724			4.46261			4.41244
			4.9517			4.7816			4.63395			4.63962			4.52683			4.46003						3.65204			4.86432			4.84102			4.69086			4.46049			4.41398
			4.9528			4.77929			4.63132			4.64158			4.52404			4.46267						3.65103			4.86564			4.84029			4.69024			4.46122			4.41266
			4.9516			4.7796			4.63061			4.63694			4.52582			4.46138						3.64716			4.86679			4.84526			4.68926			4.46039			4.41468
			4.94593			4.78036			4.63106			4.63837			4.52685			4.46212						3.65113			4.86824			4.84553			4.68598			4.45651			4.41255
			4.9462			4.78264			4.63316			4.6405			4.52415			4.46058						3.65452			4.868			4.84519			4.68559			4.45325			4.41449
			4.95066			4.78258			4.63354			4.63824			4.52785			4.4629						3.65335			4.87197			4.84394			4.68788			4.45636			4.41374
			4.94807			4.7797			4.62922			4.63609			4.52688			4.46302						3.65078			4.87221			4.84387			4.68797			4.45821			4.41343
			4.94671			4.77929			4.63011			4.6395			4.52594			4.45994						3.64955			4.8705			4.84262			4.68617			4.45545			4.41375
			4.94638			4.78455			4.63538			4.63979			4.53057			4.45971						3.64966			4.86802			4.8412			4.68689			4.45928			4.412
			4.94841			4.78253			4.63254			4.63841			4.52919			4.46185						3.65129			4.87083			4.83752			4.68225			4.45902			4.41008
			4.94825			4.78135			4.63278			4.63992			4.52439			4.46082						3.64897			4.87233			4.83855			4.68171			4.45906			4.41359
			4.9454			4.78213			4.63191			4.64208			4.52582			4.46083						3.64818			4.86853			4.84396			4.683			4.46024			4.41316
			4.94653			4.78106			4.62904			4.64121			4.52723			4.46011						3.65004			4.87068			4.84617			4.68399			4.46054			4.41202
			4.94896			4.78552			4.63043			4.64587			4.52582			4.45982						3.64955			4.87059			4.83888			4.68661			4.46134			4.41597
			4.94723			4.77805			4.63207			4.64248			4.52541			4.46078						3.6536			4.86799			4.8414			4.68592			4.45851			4.41398
			4.94519			4.77468			4.62911			4.6376			4.52416			4.46045						3.65224			4.87173			4.84613			4.68338			4.45807			4.4121
			4.94517			4.77914			4.62923			4.63682			4.52669			4.46375						3.64933			4.86553			4.84157			4.68315			4.45806			4.41562
			4.94428			4.77944			4.62932			4.63849			4.52884			4.46209						3.64837			4.8637			4.8426			4.68475			4.4579			4.41279
			4.94831			4.7795			4.63405			4.63941			4.52747			4.46352						3.64634			4.86579			4.8459			4.68632			4.46222			4.41367
			4.94567			4.78003			4.63425			4.63667			4.52721			4.46308						3.6479			4.8696			4.84345			4.68491			4.45835			4.41409
			4.94662			4.77707			4.63079			4.64006			4.52446			4.46177						3.64837			4.86909			4.84301			4.68588			4.45846			4.41262
			4.94571			4.77907			4.63354			4.64241			4.52638			4.46115						3.64749			4.8649			4.84263			4.68365			4.46007			4.4115
			4.94576			4.77504			4.63077			4.63948			4.52789			4.46145						3.65076			4.86397			4.84333			4.68483			4.46031			4.40987
			4.9425			4.78104			4.62806			4.64323			4.52752			4.45951						3.6526			4.87123			4.84128			4.68605			4.45868			4.41398
			4.94202			4.78235			4.62948			4.64648			4.52545			4.46039						3.65033			4.87097			4.84124			4.68524			4.46185			4.41245
			4.95036			4.77865			4.63141			4.64081			4.52622			4.46177						3.65054			4.87012			4.84758			4.68603			4.46178			4.41128
			4.95066			4.77478			4.62986			4.63844			4.52618			4.45884						3.65134			4.86941			4.84381			4.68866			4.45837			4.41352
			4.94406			4.7752			4.63238			4.6427			4.52725			4.46231						3.65082			4.86707			4.84488			4.6883			4.45972			4.41206
			4.94789			4.78494			4.63746			4.63882			4.52834			4.46492						3.64986			4.86344			4.8434			4.68559			4.4644			4.41333
			4.94888			4.78081			4.62677			4.63945			4.52496			4.46163						3.64705			4.86512			4.84185			4.68583			4.46415			4.41175
			4.94252			4.77558			4.62667			4.64114			4.52818			4.46187						3.64907			4.86643			4.84007			4.68641			4.45892			4.41004
			4.94454			4.77907			4.63374			4.64279			4.53028			4.46073						3.65166			4.86793			4.84024			4.68375			4.45741			4.41379
			4.94972			4.78064			4.63752			4.64069			4.52743			4.46292						3.65072			4.86686			4.8406			4.68395			4.4628			4.41425
			4.94898			4.77964			4.63655			4.64058			4.52216			4.46004						3.64899			4.86341			4.84413			4.68833			4.46091			4.41242
			4.94812			4.78256			4.63162			4.63925			4.52636			4.45933						3.65062			4.86796			4.8443			4.68889			4.46053			4.41499
			4.94898			4.78271			4.63042			4.63842			4.52526			4.46177						3.65049			4.86583			4.84321			4.68456			4.45775			4.41601
			4.94844			4.78197			4.62984			4.64109			4.53223			4.46132						3.65249			4.87254			4.84495			4.68448			4.46069			4.4142
			4.95182			4.77986			4.63097			4.63814			4.53064			4.4625						3.65162			4.87299			4.84378			4.68868			4.46281			4.41459
			4.94487			4.78182			4.6306			4.63686			4.5259			4.46118						3.64799			4.86727			4.84082			4.68661			4.46136			4.41289
			4.94487			4.78226			4.63288			4.64504			4.5293			4.46592						3.65221			4.86829			4.84187			4.68097			4.45866			4.4128
			4.9462			4.77403			4.63258			4.64032			4.52892			4.46314						3.65505			4.87012			4.84302			4.68496			4.45759			4.41365
			4.94527			4.77672			4.6262			4.63985			4.52656			4.46012						3.65244			4.87168			4.84288			4.68755			4.45926			4.41311
			4.94928			4.78349			4.63047			4.63851			4.5275			4.46044						3.65216			4.86634			4.84438			4.68668			4.46016			4.41398
			4.94661			4.78356			4.63546			4.63739			4.53312			4.46185						3.6508			4.86503			4.8443			4.68973			4.45834			4.4127
			4.94216			4.78121			4.62881			4.64056			4.53213			4.46082						3.65179			4.86818			4.84399			4.68569			4.45655			4.41659
			4.94747			4.78129			4.6331			4.64146			4.52862			4.4603						3.65227			4.87192			4.84377			4.68516			4.45886			4.41235
			4.94847			4.78246			4.62985			4.63805			4.53066			4.45945						3.64965			4.87123			4.84584			4.68213			4.45927			4.40745
			4.94376			4.77862			4.63171			4.63629			4.5263			4.45982						3.65133			4.86836			4.84291			4.6825			4.46013			4.41005
			4.94428			4.77928			4.63477			4.64126			4.52728			4.46192						3.65405			4.87096			4.83995			4.68368			4.45899			4.41142
			4.94894			4.78118			4.63249			4.63989			4.52651			4.46056						3.65064			4.87123			4.83983			4.68434			4.4593			4.41548
			4.94825			4.77904			4.63365			4.63795			4.52729			4.46122						3.6477			4.87071			4.84247			4.67883			4.4599			4.4134
			4.94879			4.77844			4.63117			4.6418			4.52869			4.46097						3.6508			4.87187			4.84127			4.68199			4.46089			4.41476
			4.94733			4.77921			4.63058			4.63621			4.52725			4.45852						3.65157			4.87054			4.84588			4.68862			4.45794			4.41485
			4.94756			4.77928			4.63038			4.63845			4.5278			4.4549						3.64768			4.86949			4.84511			4.68516			4.45694			4.41218
			4.94689			4.78336			4.63194			4.64034			4.52973			4.45834						3.64999			4.8725			4.84199			4.68541			4.4583			4.40994
			4.94461			4.7804			4.6318			4.64074			4.52743			4.46021						3.65179			4.8707			4.84294			4.68701			4.4593			4.41165
			4.94194			4.77622			4.63238			4.63858			4.52675			4.46158						3.64922			4.86816			4.84164			4.6828			4.46307			4.41285
			4.94447			4.78195			4.63301			4.64177			4.53032			4.46241						3.65148			4.8699			4.84022			4.68408			4.46107			4.40961
			4.94845			4.78518			4.63073			4.64204			4.53093			4.46338						3.6496			4.8666			4.84263			4.68322			4.4616			4.41187
			4.94616			4.77892			4.63141			4.63891			4.52639			4.46149						3.64479			4.86415			4.84203			4.68469			4.46131			4.41583
			4.94482			4.77786			4.63342			4.63658			4.52334			4.45949						3.65011			4.86594			4.83859			4.69073			4.45901			4.41003
			4.94615			4.78179			4.63142			4.63355			4.52939			4.45973						3.65271			4.86998			4.84133			4.68473			4.4586			4.41419
			4.94713			4.78262			4.6311			4.63564			4.53237			4.4596						3.6491			4.87223			4.84181			4.68436			4.45847			4.41297
			4.9472			4.78191			4.63439			4.63953			4.52639			4.46062						3.64681			4.8675			4.83939			4.68511			4.46034			4.41365
			4.94729			4.77901			4.63423			4.64039			4.5274			4.46314						3.6488			4.86629			4.83745			4.68373			4.45969			4.41083
			4.94903			4.77843			4.63252			4.63646			4.53072			4.46513						3.64965			4.86972			4.84163			4.68855			4.4596			4.41144
			4.94847			4.78107			4.63118			4.63654			4.53034			4.45954						3.65058			4.86808			4.83794			4.68542			4.46211			4.41232
			4.9448			4.7812			4.6319			4.63382			4.5285			4.4611						3.6517			4.87034			4.83692			4.68349			4.45906			4.41294
			4.94657			4.78134			4.63265			4.63459			4.52725			4.46467						3.65095			4.86995			4.83912			4.68506			4.45485			4.41138
			4.94738			4.78192			4.63281			4.63561			4.52854			4.45924						3.65093			4.87027			4.83964			4.68636			4.45759			4.41333
			4.94305			4.78255			4.63086			4.63275			4.52846			4.46014						3.65145			4.86675			4.83896			4.68912			4.45677			4.41249
			4.94227			4.78117			4.62945			4.63529			4.52827			4.46043						3.64974			4.8651			4.83556			4.688			4.45789			4.41187
			4.9437			4.78291			4.63115			4.63489			4.52933			4.46241						3.64895			4.86923			4.84088			4.68493			4.45954			4.4127
			4.94477			4.77738			4.62779			4.63016			4.52727			4.46045						3.65296			4.86896			4.83988			4.68402			4.45997			4.4148
			4.94827			4.7801			4.62821			4.63415			4.52554			4.46132						3.65335			4.86833			4.83861			4.68493			4.46082			4.41343
			4.94669			4.78052			4.63044			4.63961			4.52702			4.46176						3.65125			4.86718			4.84128			4.68271			4.45966			4.40936
			4.95293			4.77526			4.63435			4.63409			4.52804			4.46075						3.65108			4.86634			4.84267			4.68304			4.46277			4.41029
			4.95477			4.77792			4.63026			4.63251			4.52616			4.4587						3.65125			4.8669			4.83948			4.68679			4.45791			4.41191
			4.94689			4.78098			4.62998			4.63815			4.52375			4.46119						3.6493			4.8682			4.84232			4.68418			4.46124			4.41186
			4.94607			4.77767			4.63146			4.63822			4.52627			4.46225						3.65069			4.86844			4.84147			4.68311			4.4632			4.41255
			4.94827			4.78122			4.62878			4.63795			4.5256			4.45999						3.65103			4.86785			4.83651			4.68649			4.46147			4.40861
			4.94683			4.78062			4.62993			4.63606			4.52447			4.4622						3.64885			4.86642			4.83986			4.6814			4.45616			4.40981
			4.94482			4.77915			4.63363			4.63587			4.52598			4.46297						3.64993			4.86848			4.84048			4.68211			4.45815			4.41625
			4.94844			4.77666			4.63143			4.63151			4.52566			4.4633						3.64947			4.86982			4.84195			4.68384			4.4589			4.4171
			4.94742			4.77813			4.62918			4.63288			4.53028			4.4641						3.65019			4.86737			4.83579			4.68603			4.46074			4.41228
			4.9484			4.78133			4.63147			4.63343			4.52564			4.46132						3.65206			4.86313			4.8395			4.68551			4.46305			4.40729
			4.94888			4.78233			4.62951			4.63354			4.52478			4.4604						3.65001			4.8662			4.83924			4.6855			4.46039			4.41389
			4.94749			4.78003			4.62949			4.63819			4.52644			4.46027						3.6509			4.86901			4.8381			4.68181			4.46082			4.41678
			4.94701			4.77729			4.62928			4.63778			4.52493			4.46123						3.64868			4.86949			4.83958			4.68188			4.46615			4.41514
			4.94594			4.78006			4.63263			4.63667			4.52935			4.46194						3.64861			4.86557			4.83806			4.6851			4.46363			4.41481
			4.95097			4.78036			4.63608			4.63854			4.52518			4.46352						3.65088			4.868			4.83727			4.68237			4.45857			4.4128
			4.95026			4.77807			4.6315			4.63443			4.52789			4.46244						3.65205			4.86384			4.83761			4.68513			4.46381			4.41837
			4.94379			4.77697			4.63311			4.63602			4.52923			4.46115						3.6522			4.86597			4.83592			4.68403			4.46142			4.41558
			4.9438			4.77992			4.63177			4.63504			4.52674			4.45776						3.65286			4.86701			4.83379			4.68381			4.45652			4.41253
			4.94455			4.78112			4.6304			4.63187			4.5258			4.45791						3.65273			4.86543			4.83776			4.6859			4.46029			4.4113
			4.94318			4.78032			4.63073			4.63276			4.52366			4.45959						3.64911			4.86607			4.83968			4.68408			4.46368			4.41092
			4.94738			4.77799			4.63154			4.63617			4.52508			4.46198						3.65102			4.86454			4.83558			4.68599			4.46151			4.41625
			4.94826			4.77911			4.62879			4.63697			4.5262			4.46018						3.65072			4.8691			4.83698			4.68184			4.45959			4.41612
			4.94911			4.77825			4.63056			4.63336			4.52646			4.46096						3.6514			4.86673			4.83505			4.68483			4.45948			4.41148
			4.94826			4.78148			4.6343			4.63676			4.52903			4.46268						3.64898			4.86588			4.83526			4.68639			4.46136			4.41038
			4.94782			4.78233			4.6285			4.6385			4.52826			4.46071						3.64618			4.86522			4.83592			4.68456			4.46156			4.40747
			4.94818			4.77888			4.63061			4.63597			4.52487			4.45822						3.64711			4.86428			4.83737			4.68044			4.46623			4.41344
			4.94527			4.77961			4.63136			4.63664			4.52413			4.46105						3.64779			4.86649			4.83714			4.68016			4.46397			4.41155
			4.94589			4.77857			4.63052			4.63816			4.52636			4.46009						3.64854			4.86456			4.83446			4.68559			4.46005			4.41023
			4.94678			4.77957			4.63104			4.63654			4.52943			4.45964						3.64937			4.86661			4.83825			4.68501			4.46167			4.41366
			4.94647			4.78149			4.63002			4.6378			4.52751			4.46106						3.65098			4.86777			4.83838			4.68528			4.46115			4.41315
			4.94937			4.77984			4.62845			4.63802			4.5256			4.4637						3.65005			4.86481			4.83196			4.68565			4.4562			4.41447
			4.94959			4.77491			4.62713			4.63829			4.52131			4.4616						3.64751			4.86778			4.83638			4.68697			4.45784			4.41266
			4.94808			4.77733			4.62803			4.6384			4.52495			4.46024						3.65009			4.86475			4.83678			4.68573			4.46399			4.40844
			4.95151			4.78198			4.63168			4.64033			4.52678			4.46061						3.65006			4.86527			4.83883			4.68255			4.46216			4.41106
			4.94827			4.7814			4.62824			4.63877			4.52429			4.46098						3.64788			4.86787			4.83801			4.68711			4.46119			4.41356
			4.94867			4.78237			4.62754			4.63565			4.52462			4.46012						3.64821			4.86372			4.83714			4.68162			4.46182			4.41714
			4.94752			4.78004			4.63042			4.63593			4.52639			4.45589						3.64783			4.86634			4.83783			4.68372			4.45714			4.40983
			4.94615			4.77965			4.62874			4.63689			4.52756			4.46084						3.64997			4.86737			4.83888			4.68537			4.46171			4.40986
			4.94838			4.78035			4.62988			4.63573			4.52984			4.46008						3.65026			4.86702			4.83736			4.68055			4.46647			4.412
			4.94625			4.78276			4.63137			4.63742			4.53106			4.45877						3.64812			4.86853			4.83469			4.67957			4.46288			4.40839
			4.94558			4.78139			4.62877			4.636			4.52415			4.46446						3.64786			4.86678			4.83521			4.6876			4.46414			4.41208
			4.94459			4.77675			4.62708			4.63877			4.52459			4.46335						3.64742			4.86332			4.83548			4.68759			4.46542			4.41378
			4.94711			4.7772			4.62852			4.63967			4.52444			4.4593						3.6496			4.86544			4.83743			4.68149			4.46091			4.41035
			4.94974			4.77803			4.63134			4.638			4.52119			4.46325						3.65206			4.86731			4.83263			4.68404			4.46039			4.41311
			4.95101			4.78013			4.62976			4.63458			4.52428			4.46181						3.6506			4.86968			4.83825			4.6908			4.4626			4.41424
			4.94563			4.78026			4.62746			4.6388			4.525			4.45599						3.64962			4.86794			4.84046			4.69136			4.4622			4.40987
			4.94996			4.78061			4.63222			4.63712			4.52746			4.46063						3.64892			4.86669			4.83369			4.68653			4.46468			4.41085
			4.94816			4.77859			4.6345			4.63631			4.52559			4.45757						3.64625			4.86517			4.83659			4.68265			4.46265			4.41416
			4.94652			4.77751			4.6315			4.63655			4.52232			4.45892						3.6506			4.86441			4.83221			4.68697			4.46024			4.41436
			4.94959			4.77886			4.62846			4.63319			4.52871			4.46231						3.65078			4.86419			4.83498			4.68734			4.46016			4.40967
			4.94885			4.77932			4.62655			4.63801			4.52901			4.46201						3.65109			4.86385			4.83579			4.68413			4.46484			4.41088
			4.94792			4.78312			4.62732			4.63938			4.52323			4.4627						3.65155			4.86607			4.8324			4.68561			4.46008			4.41637
			4.94673			4.78244			4.62986			4.63543			4.52497			4.46274						3.65299			4.86512			4.83267			4.68768			4.45887			4.41327
			4.94702			4.78133			4.63089			4.63535			4.52724			4.45842						3.64821			4.86418			4.83346			4.68482			4.45674			4.41204
			4.95255			4.78253			4.62955			4.63733			4.5214			4.45871						3.6492			4.86598			4.83266			4.68634			4.45871			4.40916
			4.9525			4.783			4.62958			4.63841			4.52297			4.45966						3.65379			4.86693			4.83127			4.6872			4.461			4.40918
			4.94751			4.77829			4.63003			4.64005			4.52478			4.45851						3.64951			4.86714			4.83551			4.68675			4.46047			4.41534
			4.94257			4.77684			4.62879			4.63907			4.52709			4.46187						3.64915			4.86563			4.83121			4.68701			4.4602			4.41419
			4.94762			4.78081			4.62969			4.63515			4.52602			4.46214						3.64667			4.86481			4.82842			4.68549			4.46129			4.41143
			4.94496			4.78024			4.6314			4.63801			4.52461			4.45919						3.64877			4.86749			4.8307			4.68176			4.46245			4.41222
			4.9451			4.77858			4.63265			4.64003			4.52419			4.46012						3.65321			4.86661			4.83423			4.68626			4.46127			4.4129
			4.94876			4.77763			4.62988			4.63721			4.52724			4.45949						3.65053			4.8651			4.836			4.68403			4.46147			4.41499
			4.94709			4.78302			4.62651			4.63868			4.52691			4.46061						3.6506			4.86234			4.83634			4.68148			4.46165			4.41396
			4.9435			4.78124			4.62781			4.63738			4.52745			4.46033						3.65196			4.86207			4.83573			4.68328			4.46401			4.41236
			4.94582			4.78086			4.63118			4.63878			4.52558			4.45905						3.65192			4.8667			4.83245			4.68616			4.46156			4.41058
			4.94678			4.77955			4.62945			4.63599			4.52345			4.4623						3.65167			4.86564			4.83201			4.68515			4.45892			4.41311
			4.94368			4.77968			4.63267			4.63269			4.52045			4.45995						3.65041			4.86985			4.8329			4.68796			4.45865			4.41297
			4.94749			4.78189			4.63476			4.63614			4.52523			4.46129						3.65094			4.86606			4.83722			4.69104			4.46332			4.41714
			4.94973			4.7775			4.63319			4.6335			4.52603			4.46386						3.65229			4.86121			4.83737			4.69041			4.46217			4.41522
			4.94545			4.7771			4.62863			4.63507			4.52384			4.46171						3.65077			4.86111			4.83841			4.69029			4.46279			4.4125
			4.9466			4.78238			4.629			4.63698			4.52719			4.46266						3.64977			4.86283			4.83934			4.69028			4.4626			4.41182
			4.94323			4.78352			4.62677			4.63707			4.52707			4.46298						3.65259			4.86809			4.8357			4.69191			4.46274			4.40872
			4.94305			4.78055			4.62484			4.63676			4.52792			4.46222						3.65165			4.86902			4.83449			4.69123			4.46171			4.41204
			4.94327			4.78184			4.62736			4.63629			4.52792			4.46364						3.65078			4.86732			4.83326			4.68888			4.45883			4.41708
			4.94794			4.78237			4.62967			4.63797			4.52563			4.4616						3.65191			4.86402			4.83472			4.69337			4.4599			4.41282
			4.94563			4.78389			4.63093			4.63632			4.52661			4.4607						3.65201			4.86544			4.83718			4.69252			4.46051			4.41125
			4.94551			4.77921			4.62768			4.63474			4.52257			4.45948						3.64857			4.86559			4.83426			4.69322			4.46236			4.4133
			4.94817			4.77902			4.62838			4.63818			4.5241			4.46205						3.65135			4.86214			4.83659			4.69658			4.46192			4.41334
			4.94726			4.77938			4.62861			4.63543			4.52391			4.4632						3.65187			4.86544			4.83701			4.69192			4.46343			4.41404
			4.94805			4.78259			4.63053			4.63476			4.52326			4.45893						3.64997			4.86651			4.8339			4.68996			4.46274			4.41266
			4.94188			4.78532			4.6278			4.63618			4.52221			4.46025						3.65067			4.86513			4.83543			4.69178			4.45989			4.4136
			4.94617			4.78127			4.62786			4.63581			4.52233			4.4631						3.65241			4.86856			4.83489			4.69111			4.46218			4.41289
			4.94809			4.77934			4.62705			4.6348			4.52672			4.46056						3.65032			4.87193			4.83554			4.68873			4.46359			4.41294
			4.94745			4.77911			4.63133			4.63479			4.52529			4.4599						3.6491			4.86845			4.83736			4.68814			4.46151			4.41467
			4.94754			4.77706			4.63208			4.637			4.5208			4.46463						3.6501			4.86491			4.83571			4.6916			4.462			4.41511
			4.94729			4.7791			4.62664			4.63629			4.52154			4.46373						3.65098			4.86642			4.83405			4.69276			4.45817			4.41602
			4.94611			4.78068			4.62728			4.63546			4.52198			4.45896						3.64717			4.86289			4.83598			4.693			4.4614			4.41465
			4.94246			4.78115			4.62919			4.63406			4.52449			4.46332						3.64837			4.86115			4.83383			4.69047			4.46262			4.41045
			4.9437			4.78276			4.63171			4.63572			4.527			4.4584						3.6535			4.86276			4.83711			4.69299			4.46021			4.41282
			4.94782			4.78177			4.63114			4.63908			4.5275			4.45884						3.65393			4.86706			4.84006			4.69689			4.46129			4.41271
			4.94847			4.78229			4.6306			4.63774			4.5246			4.46026						3.65178			4.86402			4.83587			4.6948			4.46319			4.41121
			4.94826			4.78241			4.63385			4.63713			4.52602			4.45905						3.64907			4.8595			4.83591			4.69285			4.45892			4.41267
			4.94433			4.78299			4.63534			4.63837			4.5259			4.46195						3.64709			4.86688			4.83584			4.69189			4.4598			4.40781
			4.94777			4.78405			4.63503			4.63556			4.52404			4.46128						3.64938			4.86616			4.83584			4.69299			4.45714			4.40983
			4.95119			4.78018			4.63493			4.63596			4.52598			4.45825						3.64982			4.86632			4.8357			4.6962			4.46191			4.41485
			4.95043			4.78134			4.63209			4.63254			4.52544			4.46385						3.648			4.86978			4.83826			4.69354			4.46434			4.41308
			4.9487			4.78456			4.63038			4.63293			4.52519			4.46216						3.64926			4.86747			4.83851			4.69024			4.46106			4.41429
			4.94773			4.78197			4.62972			4.63613			4.52519			4.45718						3.6492			4.86543			4.83576			4.69643			4.45775			4.41444
			4.94865			4.78503			4.63			4.64046			4.52832			4.45998						3.64999			4.86389			4.83594			4.69807			4.46136			4.41223
			4.94999			4.78157			4.63381			4.63635			4.52546			4.46552						3.64916			4.86247			4.83417			4.69495			4.46012			4.41463
			4.94967			4.7783			4.63049			4.62873			4.52656			4.46279						3.64888			4.86818			4.83958			4.69142			4.46027			4.41306
			4.95244			4.78018			4.62946			4.63315			4.52497			4.46011						3.64667			4.86508			4.83723			4.69557			4.46437			4.41139
			4.94741			4.78272			4.62994			4.63439			4.5248			4.46381						3.64817			4.86429			4.83499			4.69578			4.4603			4.41232
			4.94495			4.78133			4.63098			4.6373			4.52631			4.46078						3.65105			4.86563			4.83856			4.69322			4.46008			4.41298
			4.94562			4.78269			4.6258			4.63838			4.52709			4.46087						3.65198			4.8669			4.83762			4.69607			4.46392			4.41009
			4.94677			4.78099			4.62825			4.63742			4.52621			4.46348						3.65029			4.86728			4.83728			4.69256			4.46419			4.41159
			4.94988			4.77928			4.63314			4.63563			4.52232			4.46137						3.64858			4.86402			4.83619			4.69393			4.45999			4.41087
			4.94912			4.78014			4.63356			4.63364			4.52248			4.45991						3.65126			4.86323			4.83789			4.69063			4.45752			4.41197
			4.94804			4.78142			4.63137			4.63285			4.52832			4.45829						3.64732			4.86963			4.84119			4.6917			4.45697			4.41192
			4.94707			4.78292			4.63383			4.63418			4.52768			4.45799						3.6458			4.86829			4.83817			4.69776			4.46142			4.40982
			4.94618			4.78308			4.63213			4.63369			4.52395			4.45736						3.65031			4.86301			4.83484			4.69827			4.46087			4.41048
			4.94434			4.78244			4.63159			4.63484			4.52548			4.45939						3.64693			4.86613			4.83605			4.69585			4.46075			4.4103
			4.94792			4.78097			4.63131			4.63658			4.52314			4.45969						3.64861			4.86593			4.83694			4.69077			4.4614			4.41184
			4.94729			4.7795			4.63345			4.63694			4.52406			4.45704						3.65182			4.86563			4.83909			4.69487			4.45944			4.41183
			4.94144			4.78106			4.62924			4.63743			4.5284			4.45829						3.64904			4.86354			4.83652			4.69558			4.46343			4.41067
			4.94573			4.78423			4.6326			4.63432			4.52772			4.46283						3.65022			4.8661			4.83441			4.69611			4.46526			4.41009
			4.94751			4.7841			4.632			4.63414			4.52557			4.46334						3.64922			4.87057			4.83605			4.69305			4.46049			4.41295
			4.94294			4.78259			4.62911			4.63415			4.52489			4.46022						3.64724			4.86794			4.83946			4.69551			4.45572			4.41362
			4.948			4.7837			4.63138			4.63426			4.5255			4.45968						3.65066			4.86549			4.83607			4.69366			4.46299			4.41255
			4.95254			4.78356			4.63266			4.63359			4.52602			4.46355						3.64865			4.86564			4.83435			4.69457			4.45994			4.41123
			4.94746			4.78201			4.63251			4.63385			4.52865			4.46232						3.64916			4.86825			4.83547			4.69653			4.45966			4.41138
			4.94638			4.77687			4.63272			4.63506			4.52881			4.46035						3.64756			4.86756			4.83757			4.69466			4.46361			4.41311
			4.95012			4.77878			4.63209			4.63733			4.5276			4.46149						3.64757			4.86686			4.83429			4.69495			4.46357			4.41058
			4.95084			4.78485			4.6307			4.63497			4.52667			4.46147						3.65042			4.86649			4.83588			4.6952			4.46274			4.41382
			4.94726			4.7828			4.62895			4.63332			4.52371			4.45807						3.6497			4.86816			4.83681			4.69277			4.4633			4.41075
			4.94705			4.78273			4.63071			4.63466			4.5268			4.45982						3.65152			4.86599			4.83627			4.6934			4.46062			4.40817
			4.94438			4.78589			4.63086			4.63711			4.52792			4.45989						3.64957			4.86918			4.8398			4.69371			4.46149			4.41255
			4.94367			4.78189			4.63182			4.63437			4.52522			4.45771						3.64924			4.86234			4.83855			4.69224			4.467			4.41567
			4.94792			4.77759			4.63455			4.63118			4.52518			4.46223						3.65151			4.8643			4.83824			4.69296			4.46319			4.41276
			4.94711			4.78258			4.63707			4.63704			4.53014			4.4631						3.6476			4.8682			4.8396			4.69723			4.45914			4.41313
			4.94194			4.78206			4.63278			4.6359			4.52786			4.45772						3.65073			4.86517			4.83852			4.69752			4.46263			4.41793
			4.94559			4.77965			4.63241			4.63366			4.52408			4.46011						3.6491			4.86163			4.84418			4.69416			4.4614			4.41611
			4.94589			4.78117			4.63382			4.63493			4.52746			4.4635						3.64946			4.8625			4.84258			4.69651			4.45933			4.41184
			4.95041			4.7816			4.63276			4.63403			4.52658			4.46133						3.6489			4.86599			4.83547			4.69631			4.46011			4.41286
			4.94874			4.78046			4.63031			4.63922			4.52544			4.45914						3.6516			4.86386			4.83999			4.69353			4.45962			4.41162
			4.95057			4.78227			4.63061			4.63025			4.52723			4.45932						3.65361			4.86595			4.83964			4.69823			4.46171			4.41392
			4.95107			4.77943			4.63254			4.63283			4.52528			4.45908						3.64996			4.86916			4.8386			4.70106			4.46203			4.41188
			4.94756			4.77745			4.6303			4.63475			4.5246			4.45964						3.64899			4.86658			4.83941			4.69594			4.46379			4.41044
			4.94451			4.77921			4.62986			4.63122			4.52281			4.46109						3.65295			4.86655			4.83598			4.69398			4.46325			4.41469
			4.94696			4.78102			4.62838			4.63061			4.52639			4.46232						3.65018			4.86108			4.84256			4.69185			4.46453			4.41482
			4.94635			4.77895			4.62609			4.6319			4.52415			4.46596						3.65058			4.86358			4.84057			4.6924			4.46302			4.41591
			4.94551			4.78045			4.62753			4.6327			4.52197			4.4598						3.65107			4.86723			4.83993			4.69395			4.46106			4.41502
			4.94425			4.77874			4.63186			4.63198			4.52487			4.45896						3.6551			4.86533			4.83837			4.6942			4.46311			4.41686
			4.94103			4.77916			4.63293			4.63497			4.52593			4.46142						3.65277			4.86464			4.83695			4.69755			4.46191			4.41877
			4.94609			4.78258			4.63332			4.63395			4.5271			4.46084						3.64895			4.8655			4.83847			4.696			4.45812			4.41284
			4.94907			4.78045			4.6283			4.63266			4.53015			4.45928						3.6488			4.86807			4.83963			4.69111			4.46228			4.41261
			4.94651			4.77849			4.62815			4.63494			4.52747			4.46283						3.64996			4.86915			4.83756			4.6948			4.46494			4.41077
			4.94615			4.77563			4.62914			4.63336			4.5243			4.46196						3.65085			4.86775			4.8381			4.69763			4.46066			4.40986
			4.94578			4.77666			4.62748			4.6327			4.52406			4.4593						3.65088			4.86445			4.83582			4.69474			4.46317			4.41279
			4.94415			4.78082			4.63267			4.63337			4.52623			4.45937						3.65			4.86653			4.83664			4.69537			4.46467			4.41512
			4.94878			4.78088			4.63622			4.63649			4.52796			4.45977						3.65231			4.86738			4.8377			4.69548			4.4653			4.41647
			4.95024			4.77866			4.62763			4.63279			4.52763			4.46151						3.6508			4.86768			4.83841			4.69321			4.46405			4.41663
			4.9442			4.77991			4.63064			4.62914			4.52595			4.45707						3.6525			4.87014			4.83901			4.69785			4.45973			4.41428
			4.94495			4.78142			4.63218			4.63307			4.52902			4.4625						3.65414			4.86524			4.8375			4.6982			4.46547			4.41456
			4.94929			4.77956			4.62869			4.63192			4.52711			4.46257						3.64933			4.86385			4.83788			4.69416			4.46199			4.42026
			4.95049			4.78066			4.63068			4.63541			4.52457			4.45986						3.64943			4.86848			4.84242			4.69571			4.45882			4.41669
			4.95041			4.7799			4.63024			4.6359			4.52622			4.46076						3.65245			4.86826			4.8414			4.69301			4.46272			4.41503
			4.94201			4.77798			4.63187			4.63426			4.52572			4.45928						3.65358			4.8658			4.8395			4.69252			4.46091			4.41679
			4.94598			4.78022			4.62963			4.63501			4.5272			4.46285						3.65549			4.86679			4.83741			4.69586			4.46213			4.41741
			4.9483			4.77974			4.62288			4.6351			4.52752			4.46408						3.65444			4.86915			4.83382			4.69114			4.4622			4.41585
			4.94528			4.77937			4.6266			4.63621			4.5258			4.4607						3.65228			4.86777			4.83728			4.69554			4.45833			4.41369
			4.9512			4.77974			4.63053			4.63648			4.52444			4.46303						3.65392			4.86691			4.839			4.6989			4.45777			4.41525
			4.94677			4.77442			4.62995			4.64005			4.52363			4.46066						3.65338			4.86653			4.83777			4.69678			4.46143			4.41451
			4.94832			4.77769			4.62815			4.64027			4.52367			4.4594						3.65192			4.8671			4.83464			4.69484			4.46085			4.41463
			4.94978			4.78004			4.63122			4.63845			4.52424			4.46021						3.65541			4.86934			4.8387			4.692			4.46021			4.41258
			4.94691			4.77946			4.63002			4.63678			4.52437			4.46257						3.65483			4.86546			4.83703			4.69321			4.46267			4.41447
			4.94763			4.78097			4.6279			4.63458			4.52456			4.45896						3.65744			4.86344			4.83417			4.69523			4.46391			4.41487
			4.94799			4.77764			4.63038			4.63813			4.52416			4.45999						3.65548			4.86403			4.8399			4.69273			4.46277			4.41437
			4.94706			4.77576			4.63409			4.63532			4.52768			4.45966						3.65202			4.86776			4.83598			4.69118			4.46571			4.41431
			4.94555			4.77841			4.63281			4.63564			4.52801			4.46142						3.65228			4.86513			4.83717			4.69228			4.45753			4.41365
			4.94959			4.77903			4.62823			4.63529			4.52924			4.45968						3.65363			4.86103			4.83845			4.69072			4.45877			4.41322
			4.94947			4.78258			4.63049			4.63414			4.52706			4.45746						3.65194			4.86613			4.83698			4.69171			4.46279			4.41516
			4.94526			4.78458			4.62615			4.63232			4.52523			4.4587						3.65081			4.86839			4.83495			4.69456			4.45922			4.41407
			4.94839			4.77816			4.6268			4.63419			4.52466			4.46223						3.6561			4.86423			4.83315			4.69154			4.45793			4.41253
			4.94969			4.77835			4.62763			4.63533			4.52536			4.46366						3.65317			4.8636			4.83567			4.69315			4.46163			4.41257
			4.95066			4.78224			4.62817			4.63439			4.52933			4.46185						3.65522			4.86862			4.83567			4.69305			4.46074			4.41212
			4.95255			4.77973			4.62957			4.63547			4.53061			4.46051						3.65335			4.86722			4.83499			4.68907			4.45627			4.41262
			4.94778			4.77792			4.62833			4.63716			4.52459			4.46026						3.65032			4.87084			4.83128			4.69025			4.4607			4.41236
			4.9485			4.78023			4.62948			4.63406			4.52526			4.45496						3.65377			4.87429			4.83298			4.69227			4.46258			4.41258
			4.94927			4.77893			4.63062			4.63369			4.52725			4.45659						3.6533			4.87322			4.83737			4.6938			4.46437			4.41445
			4.94858			4.77718			4.62796			4.63673			4.52742			4.45918						3.65196			4.87543			4.83669			4.69029			4.46498			4.4109
			4.94874			4.77917			4.62727			4.63604			4.52128			4.45552						3.65381			4.87754			4.83493			4.69237			4.46152			4.41226
			4.94879			4.77738			4.62873			4.63546			4.52237			4.45647						3.65635			4.87746			4.83601			4.69328			4.46668			4.41251
			4.94883			4.77774			4.62665			4.63659			4.52734			4.46118						3.65488			4.8799			4.83669			4.6863			4.46372			4.41395
			4.94538			4.78117			4.62833			4.63347			4.52569			4.45473						3.64897			4.8815			4.8362			4.69038			4.4599			4.41441
			4.94746			4.78035			4.62904			4.6316			4.5222			4.45842						3.65152			4.883			4.83431			4.69487			4.46172			4.41204
			4.94795			4.77893			4.62838			4.63049			4.52731			4.46102						3.65108			4.8789			4.83637			4.6976			4.46231			4.41172
			4.94982			4.77939			4.63346			4.63321			4.52635			4.45829						3.65251			4.8802			4.83894			4.69745			4.46303			4.41424
			4.94825			4.78111			4.63311			4.63614			4.52466			4.46053						3.65205			4.88145			4.83335			4.69455			4.46388			4.41383
			4.94533			4.78068			4.63012			4.63686			4.52285			4.46212						3.65001			4.88028			4.83419			4.69738			4.4641			4.4123
			4.94679			4.77865			4.63146			4.63597			4.52446			4.45975						3.6513			4.88079			4.83994			4.6975			4.4641			4.41336
			4.94736			4.78071			4.63372			4.63572			4.52758			4.45902						3.65282			4.88131			4.84006			4.6927			4.46284			4.41404
			4.94189			4.78295			4.63463			4.636			4.52662			4.45776						3.65438			4.88234			4.83606			4.69689			4.45988			4.41008
			4.94442			4.78197			4.63428			4.63379			4.52635			4.45884						3.65339			4.88247			4.83239			4.6955			4.46236			4.41177
			4.94522			4.78324			4.63563			4.63057			4.52714			4.45899						3.65121			4.88158			4.83298			4.69459			4.46385			4.40991
			4.94671			4.78341			4.63316			4.63597			4.52604			4.45571						3.6522			4.87975			4.83562			4.69421			4.461			4.41065
			4.9476			4.77984			4.63364			4.63591			4.52336			4.45771						3.65521			4.88329			4.83812			4.69647			4.46281			4.41543
			4.95073			4.77633			4.63566			4.63462			4.52337			4.46003						3.65298			4.88707			4.84043			4.69406			4.46025			4.41351
			4.9503			4.78215			4.63485			4.63387			4.52648			4.45904						3.65185			4.88597			4.8375			4.69295			4.45949			4.41177
			4.94603			4.78307			4.62739			4.63257			4.52799			4.4625						3.65318			4.88352			4.83456			4.69189			4.46373			4.41106
			4.94862			4.7837			4.62842			4.63502			4.52082			4.46222						3.65454			4.88895			4.83458			4.69353			4.46187			4.41147
			4.95021			4.77987			4.6298			4.63507			4.52265			4.4571						3.6546			4.88534			4.83531			4.69715			4.46125			4.41333
			4.94662			4.78362			4.63356			4.637			4.52575			4.4588						3.65272			4.88452			4.837			4.69432			4.46332			4.41442
			4.94469			4.78149			4.63537			4.63298			4.52825			4.46155						3.6536			4.88755			4.83726			4.69613			4.46578			4.41102
			4.94844			4.78174			4.63321			4.62913			4.53055			4.46174						3.65545			4.88659			4.83156			4.6956			4.46096			4.41538
			4.94821			4.78622			4.63287			4.62957			4.52714			4.46159						3.65086			4.88515			4.83469			4.69639			4.46192			4.41761
			4.94611			4.78238			4.63441			4.63334			4.52718			4.4623						3.65089			4.88736			4.83534			4.69884			4.46471			4.41223
			4.94553			4.78247			4.63078			4.63439			4.52814			4.46333						3.65517			4.88978			4.83768			4.6952			4.46387			4.41349
			4.94257			4.78187			4.6334			4.63192			4.52285			4.46181						3.65339			4.89007			4.8368			4.6902			4.46182			4.4133
			4.9449			4.7792			4.634			4.63236			4.52295			4.46317						3.65008			4.88538			4.83261			4.69564			4.4603			4.41489
			4.95012			4.78012			4.6318			4.6335			4.52732			4.45941						3.65006			4.88855			4.83821			4.69192			4.46098			4.41253
			4.94517			4.77979			4.63502			4.63162			4.52642			4.45798						3.64968			4.88846			4.83562			4.69495			4.46292			4.41304
			4.94495			4.78129			4.6328			4.63231			4.52627			4.462						3.65282			4.88412			4.83508			4.69729			4.46669			4.41049
			4.94861			4.77895			4.62917			4.6347			4.52823			4.46054						3.65384			4.8841			4.83439			4.6952			4.4603			4.41113
			4.94945			4.77611			4.62823			4.63568			4.52635			4.45632						3.64826			4.88712			4.8339			4.6939			4.45933			4.41155
			4.94529			4.78186			4.63708			4.6356			4.52674			4.45883						3.64911			4.88659			4.83308			4.69554			4.4624			4.41102
			4.94932			4.78095			4.63208			4.62995			4.53062			4.45973						3.65273			4.88434			4.82873			4.69749			4.46373			4.41471
			4.94939			4.78057			4.6327			4.63231			4.52792			4.45679						3.65522			4.8834			4.83405			4.69336			4.46479			4.41414
			4.94714			4.78205			4.63504			4.63453			4.52238			4.45884						3.65374			4.8851			4.83324			4.69071			4.46435			4.41536
			4.94832			4.77966			4.62848			4.63221			4.52532			4.46106						3.65129			4.88497			4.83417			4.68993			4.46516			4.41312
			4.94876			4.78148			4.63026			4.63098			4.52825			4.45733						3.65111			4.88276			4.83339			4.69296			4.46525			4.41563
			4.9467			4.78299			4.62761			4.63474			4.52941			4.45775						3.65255			4.88439			4.83342			4.6926			4.46007			4.41525
			4.94812			4.78126			4.62504			4.6339			4.52667			4.46008						3.65281			4.88405			4.83357			4.68983			4.46039			4.41192
			4.9488			4.78089			4.63343			4.63426			4.52386			4.46261						3.6508			4.88279			4.8336			4.68849			4.46118			4.41275
			4.94497			4.77932			4.63075			4.63346			4.52618			4.46049						3.64877			4.88294			4.8311			4.69167			4.46078			4.41066
			4.94533			4.78052			4.63244			4.63321			4.52957			4.46122						3.65388			4.88017			4.83463			4.69296			4.46208			4.41282
			4.94862			4.78365			4.63537			4.63537			4.52768			4.46039						3.65018			4.8792			4.83481			4.68501			4.46156			4.41567
			4.94792			4.783			4.63266			4.63389			4.52872			4.45651						3.6475			4.88069			4.83516			4.68943			4.46325			4.41231
			4.94246			4.77817			4.62806			4.63131			4.52635			4.45325						3.64882			4.87779			4.83366			4.69099			4.46435			4.4103
			4.94468			4.78023			4.62879			4.63194			4.52623			4.45636						3.6522			4.87728			4.83662			4.69053			4.46339			4.41311
			4.94858			4.77868			4.63341			4.6326			4.52676			4.45821						3.65069			4.88046			4.84049			4.68824			4.46113			4.41767
			4.94869			4.77778			4.6292			4.63382			4.52706			4.45545						3.65109			4.88082			4.83994			4.68656			4.46232			4.41294
			4.94848			4.78167			4.63065			4.63422			4.52553			4.45928						3.65075			4.87704			4.83786			4.68831			4.46162			4.41312
			4.94773			4.78101			4.63042			4.63028			4.52544			4.45902						3.65054			4.87869			4.83633			4.6875			4.4629			4.41708
			4.94405			4.78171			4.6298			4.63457			4.52526			4.45906						3.65205			4.88201			4.83739			4.6924			4.46163			4.41648
			4.94825			4.78324			4.63124			4.63374			4.52669			4.46024						3.64952			4.87682			4.83583			4.68975			4.46222			4.41317
			4.952			4.78081			4.62917			4.63288			4.52591			4.46054						3.65145			4.87643			4.83728			4.69056			4.46155			4.41569
			4.94678			4.77486			4.63003			4.6334			4.52259			4.46134						3.64956			4.87812			4.83743			4.69309			4.4546			4.41795
			4.95202			4.78121			4.62722			4.63609			4.52437			4.45851						3.65184			4.87922			4.83534			4.69331			4.46183			4.41529
			4.94821			4.78063			4.62727			4.6389			4.524			4.45807						3.65166			4.87324			4.8358			4.68786			4.46021			4.41795
			4.94862			4.78088			4.63096			4.63328			4.52897			4.45806						3.64803			4.87576			4.83529			4.68484			4.45674			4.41669
			4.94747			4.77836			4.63221			4.63601			4.52719			4.4579						3.64876			4.87713			4.83362			4.68783			4.46034			4.41183
			4.94722			4.77968			4.62667			4.63726			4.52548			4.46222						3.64978			4.87762			4.83455			4.6888			4.46136			4.41556
			4.94848			4.78144			4.62609			4.63406			4.52654			4.45835						3.64893			4.87861			4.83448			4.68871			4.46087			4.41535
			4.94831			4.77848			4.62985			4.63739			4.526			4.45846						3.6508			4.87802			4.8307			4.6918			4.46401			4.41516
			4.94457			4.77446			4.63211			4.63248			4.52822			4.46007						3.65116			4.87835			4.83533			4.69202			4.46183			4.41447
			4.94604			4.77578			4.63431			4.63319			4.52968			4.46031						3.65165			4.88271			4.83523			4.69029			4.46189			4.41391
			4.94512			4.77961			4.629			4.63535			4.52663			4.45868						3.65026			4.8827			4.83395			4.68912			4.46345			4.41437
			4.94894			4.77863			4.62879			4.63359			4.52576			4.46185						3.65054			4.87922			4.8364			4.69041			4.45681			4.41739
			4.94822			4.77709			4.6298			4.6344			4.52702			4.46178						3.64879			4.87654			4.83498			4.68802			4.46102			4.4152
			4.95226			4.78124			4.63086			4.63709			4.52859			4.45837						3.64973			4.87864			4.83282			4.69198			4.46133			4.41599
			4.95228			4.77803			4.63196			4.63689			4.52893			4.45972						3.6518			4.88248			4.82705			4.69033			4.45955			4.41753
			4.94728			4.77737			4.63194			4.63247			4.52805			4.4644						3.64912			4.87886			4.83146			4.68498			4.46183			4.41084
			4.94545			4.78066			4.62918			4.63171			4.52886			4.46415						3.64928			4.87726			4.83268			4.68443			4.45933			4.41228
			4.94821			4.77964			4.62732			4.63117			4.52361			4.45892						3.64872			4.87969			4.83129			4.6905			4.46034			4.41361
			4.9515			4.77843			4.62719			4.62963			4.52212			4.45741						3.64784			4.88038			4.83316			4.68828			4.45716			4.41369
			4.94411			4.78291			4.63136			4.63345			4.52355			4.4628						3.64895			4.88031			4.82865			4.68605			4.45892			4.41438
			4.94683			4.78305			4.63266			4.63314			4.52112			4.46091						3.65279			4.88263			4.83003			4.68719			4.46223			4.41664
			4.94927			4.78233			4.63096			4.63172			4.52285			4.46053						3.64845			4.88029			4.83449			4.68992			4.46109			4.41414
			4.94888			4.78003			4.62701			4.63395			4.52785			4.45775						3.64777			4.87829			4.83294			4.68926			4.45768			4.4127
			4.94955			4.77795			4.62628			4.63275			4.52576			4.46069						3.64818			4.88319			4.83257			4.6856			4.45892			4.41642
			4.94719			4.78067			4.63037			4.63222			4.52316			4.46281						3.64899			4.88177			4.8375			4.68723			4.45621			4.41494
			4.9466			4.78046			4.63263			4.6322			4.52114			4.46136						3.6521			4.88068			4.83167			4.68801			4.45819			4.41264
			4.95129			4.78103			4.62937			4.63426			4.52282			4.45866						3.65029			4.87905			4.83295			4.68559			4.46062			4.41356
			4.94785			4.77656			4.62752			4.63514			4.52374			4.45759						3.64752			4.8847			4.83322			4.68773			4.45847			4.41311
			4.94809			4.77823			4.62614			4.63325			4.52776			4.45926						3.64626			4.88472			4.83203			4.68778			4.46189			4.41463
			4.94769			4.78209			4.6292			4.63216			4.5263			4.46016						3.64804			4.88419			4.83411			4.69283			4.46457			4.41279
			4.94878			4.77934			4.63195			4.63142			4.52502			4.45834						3.64895			4.88068			4.83375			4.68906			4.46167			4.41172
			4.94768			4.77854			4.63269			4.63454			4.52933			4.45655						3.64754			4.88457			4.83181			4.68667			4.46039			4.4141
			4.94612			4.77982			4.63171			4.63617			4.52892			4.45886						3.64766			4.88631			4.83098			4.68806			4.46119			4.41511
			4.94584			4.78198			4.63203			4.62966			4.52798			4.45927						3.648			4.88514			4.83419			4.68719			4.46302			4.41655
			4.94973			4.78122			4.631			4.63406			4.52829			4.46013						3.64787			4.8836			4.83339			4.6868			4.46495			4.41681
			4.94991			4.77892			4.63056			4.63489			4.5275			4.45899						3.65094			4.88082			4.83688			4.6884			4.46051			4.41601
			4.94768			4.78207			4.63329			4.63033			4.52783			4.4593						3.64826			4.87758			4.83928			4.68898			4.46199			4.41432
			4.94603			4.77964			4.63363			4.63243			4.52771			4.4599						3.64818			4.88354			4.83654			4.68845			4.46468			4.41636
			4.94424			4.78107			4.63075			4.63061			4.52366			4.46089						3.64929			4.88869			4.83422			4.68915			4.46272			4.4165
			4.95106			4.77974			4.63064			4.63338			4.52546			4.45794						3.648			4.884			4.83676			4.6891			4.46159			4.41334
			4.95121			4.78085			4.6273			4.63341			4.52665			4.45694						3.64813			4.88325			4.83557			4.68741			4.46538			4.41763
			4.94897			4.78209			4.62903			4.63392			4.53006			4.4583						3.64681			4.88483			4.8356			4.69051			4.46013			4.41538
			4.94697			4.78098			4.62976			4.63274			4.52747			4.4593						3.6494			4.87915			4.84177			4.69147			4.46132			4.41101
			4.94695			4.776			4.62985			4.63419			4.52564			4.46307						3.64879			4.88046			4.83792			4.6892			4.46129			4.41348
			4.95182			4.77671			4.63366			4.63361			4.52535			4.46107						3.64623			4.883			4.83556			4.68775			4.46285			4.41547
			4.94991			4.78081			4.63334			4.63587			4.52783			4.4616						3.64857			4.88068			4.83622			4.68578			4.46476			4.41642
			4.94728			4.77974			4.63022			4.6318			4.52671			4.46131						3.64892			4.88274			4.83521			4.68516			4.46183			4.41792
			4.94943			4.7813			4.63115			4.63074			4.52751			4.45901						3.64826			4.88104			4.8395			4.68903			4.46194			4.41673
			4.94774			4.78147			4.62869			4.63274			4.53068			4.4586						3.64827			4.88325			4.83728			4.6888			4.46118			4.41431
			4.94834			4.782			4.63432			4.63573			4.53167			4.45847						3.64808			4.88446			4.83843			4.68692			4.46261			4.41964
			4.94845			4.78012			4.62967			4.63373			4.52756			4.46034						3.6512			4.88055			4.83812			4.68556			4.46093			4.41856
			4.94751			4.7775			4.62786			4.63303			4.52348			4.45969						3.65361			4.88109			4.83585			4.68773			4.45923			4.41495
			4.94651			4.78228			4.6289			4.63258			4.52646			4.4596						3.65207			4.88234			4.83476			4.68408			4.45955			4.41397
			4.9479			4.7834			4.62937			4.6311			4.52462			4.46211						3.6489			4.88049			4.83665			4.68845			4.4603			4.41447
			4.94576			4.78156			4.63126			4.634			4.52564			4.45906						3.64922			4.8819			4.83493			4.68668			4.46267			4.41196
			4.94656			4.78103			4.63071			4.63584			4.52594			4.45485						3.64654			4.8822			4.83369			4.68311			4.46118			4.40963
			4.95083			4.78282			4.62814			4.63278			4.52506			4.45759						3.64886			4.88078			4.83642			4.68546			4.45941			4.41508
			4.9501			4.78041			4.6298			4.63022			4.53026			4.45677						3.65173			4.88174			4.84321			4.69117			4.4633			4.41611
			4.94865			4.77966			4.63189			4.63195			4.52853			4.45789						3.64761			4.88049			4.83796			4.68358			4.4618			4.41137
			4.94796			4.78224			4.63234			4.63323			4.53063			4.45954						3.65028			4.88126			4.83322			4.68273			4.45882			4.41657
			4.94955			4.78232			4.63142			4.63497			4.53058			4.45997						3.65091			4.88211			4.83842			4.68991			4.46027			4.41638
			4.94749			4.77461			4.634			4.63613			4.52925			4.46082						3.6488			4.88073			4.8415			4.68681			4.46113			4.41152
			4.94385			4.78178			4.63403			4.63285			4.52849			4.45966						3.65041			4.88404			4.83655			4.68894			4.4644			4.41672
			4.94844			4.78143			4.62892			4.63492			4.52968			4.46277						3.64792			4.87678			4.83691			4.69022			4.4661			4.41383
			4.95121			4.77866			4.62789			4.63406			4.53249			4.45791						3.6472			4.87768			4.83655			4.68649			4.46435			4.41104
			4.94774			4.78178			4.62946			4.63297			4.52875			4.46124						3.64751			4.88115			4.8366			4.68831			4.45924			4.4145
			4.94388			4.78099			4.63074			4.63324			4.52814			4.4632						3.64683			4.87873			4.84009			4.68962			4.46293			4.41393
			4.95035			4.77576			4.62837			4.63413			4.5295			4.46147						3.64452			4.87688			4.83667			4.68988			4.46619			4.41505
			4.94902			4.78046			4.63252			4.62991			4.52841			4.45616						3.64705			4.87611			4.83962			4.68385			4.46204			4.41659
			4.94934			4.78369			4.63138			4.6285			4.52758			4.45815						3.64969			4.8798			4.83977			4.6842			4.46163			4.41504
			4.94832			4.78378			4.632			4.63644			4.53183			4.4589						3.65108			4.87967			4.84129			4.68741			4.46356			4.41338
			4.94826			4.77814			4.63386			4.63392			4.53305			4.46074						3.65045			4.8753			4.84271			4.68554			4.46546			4.41319
			4.94967			4.77505			4.62936			4.63654			4.52643			4.46305						3.65183			4.87986			4.83847			4.68662			4.4641			4.4165
			4.94798			4.77648			4.62989			4.63533			4.53183			4.46039						3.64892			4.87976			4.83687			4.68778			4.46174			4.41566
			4.95291			4.77997			4.629			4.63232			4.5307			4.46082						3.65145			4.87723			4.83747			4.68765			4.46365			4.41254
			4.9495			4.77991			4.62897			4.63137			4.52982			4.46615						3.65229			4.88104			4.83404			4.69082			4.46605			4.41139
			4.9468			4.77591			4.63492			4.63216			4.52982			4.46363						3.6508			4.88034			4.83453			4.68886			4.46521			4.41182
			4.94679			4.77914			4.63275			4.63471			4.52749			4.45857						3.65417			4.88276			4.83576			4.68778			4.46228			4.41599
			4.94512			4.78024			4.62857			4.63797			4.52857			4.46381						3.65307			4.87852			4.83967			4.68863			4.46045			4.41161
			4.95058			4.78147			4.62911			4.63421			4.53251			4.46142						3.64676			4.87926			4.83999			4.69189			4.46163			4.40822
			4.94927			4.78161			4.63328			4.6361			4.52874			4.45652						3.65139			4.884			4.83485			4.68899			4.46423			4.41451
			4.94398			4.78037			4.63042			4.63439			4.53099			4.46029						3.65073			4.88349			4.83726			4.68628			4.46048			4.41359
			4.95018			4.78088			4.62856			4.63506			4.53097			4.46368						3.64743			4.88806			4.83901			4.68616			4.46133			4.41088
			4.9515			4.78037			4.62895			4.63287			4.52692			4.46151						3.6513			4.88343			4.83815			4.68417			4.4619			4.41389
			4.94889			4.7783			4.62917			4.63386			4.53086			4.45959						3.6521			4.88417			4.83785			4.68736			4.46415			4.41731
			4.94847			4.77954			4.63251			4.63368			4.53107			4.45948						3.65081			4.88668			4.83636			4.68717			4.46492			4.41831
			4.94956			4.78015			4.6299			4.6302			4.53236			4.46136						3.64894			4.88309			4.83582			4.68711			4.4653			4.41301
			4.94572			4.77992			4.63052			4.63779			4.53035			4.46156						3.65251			4.88049			4.83829			4.69036			4.46016			4.41155
			4.94954			4.77656			4.62814			4.63765			4.52827			4.46623						3.65244			4.88364			4.83845			4.69143			4.45976			4.41166
			4.94817			4.77571			4.63178			4.63425			4.52942			4.46397						3.64991			4.88345			4.8391			4.68846			4.46396			4.41783
			4.94831			4.77612			4.63448			4.63431			4.53174			4.46005						3.64836			4.88368			4.83895			4.6887			4.46373			4.41192
			4.94862			4.77688			4.63089			4.63463			4.52874			4.46167						3.64978			4.88418			4.83316			4.68988			4.46495			4.40876
			4.94968			4.77861			4.63			4.63351			4.53129			4.46115						3.65157			4.88309			4.83504			4.68785			4.46346			4.41384
			4.94643			4.78285			4.62979			4.63071			4.5347			4.4562						3.64738			4.88521			4.8387			4.68354			4.46874			4.41187
			4.95141			4.77774			4.63205			4.63223			4.53204			4.45784						3.64755			4.88508			4.83536			4.68154			4.4677			4.41347
			4.95103			4.77773			4.63484			4.63844			4.52964			4.46399						3.65118			4.88426			4.83357			4.68581			4.46453			4.41953
			4.94746			4.77791			4.62935			4.63283			4.5287			4.46216						3.65055			4.88494			4.84077			4.68542			4.46543			4.41375
			4.94735			4.77853			4.63018			4.62868			4.52837			4.46119						3.65127			4.88168			4.83904			4.69047			4.46214			4.41326
			4.94932			4.77773			4.63515			4.63453			4.52907			4.46182						3.65176			4.88218			4.83435			4.68563			4.45848			4.41721
			4.94804			4.77907			4.6308			4.63408			4.53153			4.45714						3.65143			4.88336			4.83538			4.68362			4.46125			4.41432
			4.94424			4.778			4.63187			4.63325			4.53236			4.46171						3.65197			4.88208			4.83478			4.68733			4.46192			4.41553
			4.94661			4.78108			4.63467			4.6324			4.53432			4.46647						3.65362			4.88564			4.83471			4.68479			4.46109			4.41688
			4.95041			4.78133			4.6318			4.63132			4.53118			4.46288						3.65191			4.88254			4.83544			4.68854			4.46711			4.41566
			4.94633			4.78143			4.62845			4.63359			4.52845			4.46414						3.64938			4.88365			4.83521			4.68836			4.46484			4.41596
			4.949			4.78058			4.63119			4.63225			4.5325			4.46542						3.6491			4.88424			4.83241			4.6871			4.46574			4.4109
			4.94562			4.78223			4.63111			4.63332			4.53341			4.46091						3.65077			4.88293			4.83242			4.68819			4.46483			4.41255
			4.94098			4.78009			4.62615			4.6334			4.53347			4.46039						3.64926			4.88241			4.83758			4.6835			4.46258			4.41108
			4.94618			4.77963			4.62757			4.63198			4.53215			4.4626						3.64917			4.88563			4.83373			4.68578			4.46154			4.41144
			4.94912			4.78227			4.63074			4.6312			4.52954			4.4622						3.65272			4.88498			4.83459			4.68635			4.46267			4.41696
			4.94825			4.78153			4.62991			4.63618			4.52915			4.46468						3.65286			4.88436			4.84157			4.68721			4.46606			4.41481
			4.94638			4.78171			4.63029			4.63753			4.52694			4.46265						3.65194			4.89015			4.83949			4.6871			4.46226			4.41307
			4.94407			4.77999			4.63214			4.63426			4.53097			4.46024						3.64925			4.88366			4.84082			4.68513			4.46379			4.41725
			4.94655			4.77821			4.6316			4.63399			4.53356			4.46016						3.64776			4.88136			4.83903			4.68881			4.46189			4.41731
			4.94522			4.78062			4.63159			4.63449			4.52616			4.46484						3.64746			4.88272			4.83395			4.68652			4.46163			4.41451
			4.94624			4.78472			4.63169			4.63328			4.52799			4.46008						3.64868			4.87915			4.83538			4.68674			4.46326			4.4137
			4.94598			4.78327			4.6282			4.63338			4.52791			4.45887						3.64988			4.87936			4.8366			4.68433			4.46432			4.41753
			4.9434			4.77997			4.6335			4.63404			4.52551			4.45674						3.64804			4.88434			4.83726			4.68416			4.46007			4.41899
			4.94477			4.78235			4.63341			4.63334			4.52799			4.45871						3.65022			4.88346			4.83774			4.68574			4.46034			4.41746
			4.94657			4.78023			4.63355			4.62911			4.53014			4.461						3.65041			4.88347			4.8357			4.68522			4.46226			4.41459
			4.94624			4.77999			4.63199			4.63403			4.52822			4.46047						3.65082			4.88618			4.83378			4.68582			4.46124			4.41655
			4.94305			4.78414			4.63267			4.63854			4.52778			4.4602						3.65505			4.88443			4.83531			4.68877			4.46481			4.41236
			4.94693			4.78311			4.63325			4.63887			4.53088			4.46129						3.65367			4.88302			4.841			4.68823			4.46626			4.41496
			4.94675			4.78067			4.63084			4.63395			4.52977			4.46245						3.65032			4.88278			4.84069			4.68635			4.46466			4.41696
			4.9446			4.78177			4.63138			4.63098			4.52984			4.46127						3.65179			4.88291			4.83571			4.68899			4.46791			4.41436
			4.94581			4.78213			4.63096			4.63113			4.53187			4.46147						3.65111			4.88346			4.83886			4.68876			4.46204			4.41756
			4.94604			4.78349			4.63127			4.63201			4.52921			4.46165						3.64934			4.88172			4.84229			4.68762			4.45795			4.4148
			4.94715			4.78075			4.63455			4.6336			4.52705			4.46401						3.65071			4.88333			4.83897			4.68413			4.46216			4.412
			4.94602			4.78049			4.63354			4.63334			4.52759			4.46156						3.65127			4.88269			4.83837			4.68794			4.46301			4.41315
			4.9447			4.78224			4.62901			4.63267			4.52911			4.45892						3.65392			4.88022			4.8441			4.68797			4.46155			4.41574
			4.94715			4.78032			4.63044			4.63394			4.52598			4.45865						3.64925			4.88275			4.84149			4.68717			4.4618			4.41574
			4.94576			4.78058			4.62737			4.63287			4.52544			4.46332						3.65044			4.88168			4.83793			4.68871			4.46052			4.41583
			4.94397			4.78089			4.62905			4.63328			4.52965			4.46217						3.65211			4.87971			4.8397			4.68836			4.46311			4.41882
			4.94942			4.78005			4.63332			4.63364			4.52969			4.46279						3.65194			4.88203			4.84218			4.69029			4.46406			4.41694
			4.94923			4.78324			4.63047			4.63658			4.52965			4.4626						3.65063			4.8778			4.8377			4.68396			4.46484			4.4154
			4.94733			4.78005			4.62848			4.63349			4.53156			4.46274						3.64966			4.88098			4.83539			4.68588			4.46473			4.41664
			4.94658			4.77994			4.63173			4.63238			4.53516			4.46171						3.65004			4.88609			4.84064			4.69089			4.46439			4.41228
			4.94474			4.77751			4.63328			4.63356			4.53282			4.45883						3.65088			4.88618			4.83665			4.68556			4.4628			4.41454
			4.94306			4.78211			4.63288			4.63292			4.52869			4.4599						3.65174			4.88047			4.83749			4.6844			4.4628			4.42103
			4.94437			4.78249			4.63276			4.63346			4.52577			4.46051						3.65032			4.87767			4.83808			4.6869			4.46392			4.41844
			4.94667			4.78262			4.63192			4.62914			4.52813			4.46236						3.65064			4.88052			4.83866			4.68652			4.46552			4.41603
			4.94531			4.78608			4.63091			4.63351			4.52843			4.46192						3.6522			4.87937			4.8397			4.6892			4.46405			4.41599
			4.94743			4.77872			4.63236			4.63827			4.53084			4.46343						3.65151			4.88186			4.83984			4.68577			4.46293			4.41641
			4.95245			4.77663			4.63338			4.63109			4.52881			4.46274						3.64743			4.88493			4.83543			4.68271			4.46103			4.41549
			4.94785			4.77966			4.63445			4.63031			4.52736			4.45989						3.64757			4.88176			4.83339			4.6843			4.4585			4.41861
			4.94403			4.77912			4.63425			4.63653			4.52658			4.46218						3.65108			4.88379			4.83393			4.68464			4.46268			4.41761
			4.94395			4.78232			4.63512			4.63337			4.52772			4.46359						3.65271			4.88316			4.83703			4.686			4.46957			4.41847
			4.94754			4.77992			4.63303			4.63046			4.5301			4.46151						3.64922			4.8795			4.83786			4.68757			4.46092			4.41824
			4.94591			4.78076			4.63439			4.63387			4.52764			4.462						3.64787			4.87977			4.83647			4.68692			4.46037			4.41416
			4.94184			4.78575			4.63298			4.63181			4.52763			4.45817						3.6494			4.87739			4.83659			4.68541			4.46194			4.41603
			4.94417			4.78095			4.63403			4.62806			4.5287			4.4614						3.64991			4.87534			4.83781			4.68706			4.46556			4.41786
			4.94606			4.77836			4.63623			4.63426			4.52768			4.46262						3.64825			4.87899			4.83838			4.68433			4.46583			4.41367
			4.94884			4.78518			4.63434			4.63498			4.52495			4.46021						3.64877			4.87706			4.83955			4.68304			4.46037			4.4146
			4.94588			4.78785			4.62964			4.63015			4.53039			4.46129						3.64888			4.87984			4.83851			4.68375			4.46058			4.4142
			4.94689			4.78139			4.6319			4.63025			4.53071			4.46319						3.6491			4.87955			4.84006			4.68671			4.46141			4.41522
			4.94343			4.78298			4.63399			4.63199			4.52712			4.45892						3.65059			4.88296			4.84025			4.68684			4.46765			4.41434
			4.94629			4.78052			4.62933			4.63406			4.52811			4.4598						3.65131			4.88025			4.8373			4.68645			4.46422			4.41446
			4.94847			4.78086			4.63452			4.63418			4.52849			4.45714						3.6493			4.87899			4.83168			4.68255			4.46391			4.41633
			4.94612			4.78211			4.63686			4.63173			4.52817			4.46191						3.64781			4.87941			4.83405			4.68579			4.4665			4.41745
			4.94434			4.78458			4.63258			4.63319			4.53157			4.46434						3.64576			4.87949			4.83408			4.68893			4.46288			4.41781
			4.94479			4.78714			4.63244			4.6337			4.52607			4.46106						3.65176			4.88064			4.83262			4.68389			4.4624			4.41459
			4.94853			4.78353			4.63048			4.63489			4.52633			4.45775						3.65109			4.88046			4.83518			4.68324			4.46401			4.41634
			4.94531			4.78071			4.63092			4.63488			4.53049			4.46136						3.64868			4.88154			4.83147			4.68567			4.46195			4.41553
			4.9478			4.77886			4.6332			4.63333			4.52647			4.46012						3.64721			4.88165			4.83811			4.6839			4.46595			4.4158
			4.94582			4.78289			4.63013			4.63556			4.5285			4.46027						3.65068			4.88328			4.83526			4.68163			4.46678			4.41792
			4.94429			4.78378			4.63499			4.63695			4.53157			4.46437						3.64816			4.88151			4.82799			4.67985			4.46394			4.41728
			4.94821			4.77964			4.63316			4.63312			4.52849			4.4603						3.64904			4.87796			4.83361			4.6835			4.4684			4.41758
			4.94752			4.78519			4.6308			4.63361			4.52732			4.46008						3.65112			4.88239			4.83225			4.68212			4.46645			4.42017
			4.94582			4.78411			4.63088			4.63631			4.53058			4.46392						3.6501			4.87935			4.8334			4.68226			4.46404			4.42015
			4.94568			4.78003			4.63379			4.63579			4.52689			4.46419						3.6462			4.87959			4.83587			4.68559			4.46203			4.41695
			4.94841			4.78201			4.63174			4.6351			4.52792			4.45999						3.64658			4.88048			4.83417			4.68237			4.46133			4.41669
			4.94484			4.78023			4.63434			4.63563			4.53157			4.45752						3.64983			4.87799			4.83589			4.68476			4.46174			4.41539
			4.94345			4.78313			4.63615			4.63073			4.52912			4.45697						3.64654			4.87823			4.83629			4.68701			4.46338			4.41334
			4.94743			4.78442			4.63394			4.63156			4.5268			4.46142						3.64747			4.88363			4.83664			4.68243			4.46289			4.41093
			4.9496			4.78259			4.63239			4.63257			4.52811			4.46087						3.65179			4.87988			4.83808			4.68363			4.46022			4.41674
			4.94858			4.78063			4.63291			4.62927			4.52881			4.46075						3.64993			4.8736			4.83377			4.68417			4.46543			4.41852
			4.94888			4.78504			4.63128			4.63283			4.53179			4.4614						3.65072			4.8818			4.83083			4.68515			4.46314			4.41451
			4.94892			4.7818			4.63288			4.62883			4.52926			4.45944						3.65193			4.88389			4.83677			4.68601			4.46213			4.41487
			4.94822			4.78085			4.62683			4.63325			4.52866			4.46343						3.65005			4.87763			4.83803			4.68697			4.46498			4.41705
			4.94479			4.78173			4.63143			4.63226			4.52895			4.46526						3.64741			4.87771			4.83276			4.68788			4.46784			4.41991
			4.9434			4.7842			4.63578			4.63029			4.53126			4.46049						3.64987			4.87716			4.83352			4.68674			4.46463			4.41503
			4.94613			4.78148			4.63133			4.63346			4.52897			4.45572						3.65131			4.8827			4.83551			4.68696			4.46268			4.4138
			4.94671			4.78178			4.63378			4.63172			4.52622			4.46299						3.6506			4.88681			4.83497			4.68748			4.46303			4.41788
			4.94321			4.7809			4.63654			4.6295			4.5295			4.45994						3.65145			4.87931			4.83249			4.68527			4.46394			4.41611
			4.94483			4.78023			4.63303			4.63155			4.53143			4.45966						3.65006			4.8828			4.83499			4.68873			4.46703			4.41547
			4.9483			4.77975			4.62749			4.63123			4.52977			4.46361						3.65011			4.88731			4.83509			4.68938			4.46127			4.41634
			4.9488			4.78241			4.63249			4.63266			4.52791			4.46357						3.64852			4.88065			4.83361			4.68719			4.46097			4.41681
			4.94514			4.77888			4.63038			4.6388			4.52934			4.46274						3.64814			4.87951			4.8323			4.68668			4.46363			4.42015
			4.94363			4.77977			4.63374			4.63311			4.53244			4.4633						3.64897			4.88263			4.83517			4.69081			4.45937			4.41661
			4.94553			4.78041			4.63448			4.62954			4.52924			4.46062						3.65073			4.88225			4.83607			4.68698			4.45793			4.4132
			4.94792			4.77923			4.63294			4.63396			4.52745			4.46149						3.65247			4.88064			4.83124			4.69063			4.46307			4.40986
			4.94569			4.78211			4.63248			4.63221			4.53111			4.467						3.64984			4.88047			4.83326			4.68596			4.46323			4.41508
			4.94528			4.78143			4.63276			4.63115			4.53481			4.46319						3.65202			4.88427			4.83217			4.68256			4.46475			4.41855
			4.94662			4.77903			4.6332			4.63196			4.53227			4.45914						3.65032			4.88435			4.83072			4.68507			4.46426			4.41914
			4.9508			4.77981			4.62848			4.63532			4.52627			4.46263						3.64946			4.88176			4.83123			4.68433			4.46386			4.41615
			4.94692			4.78036			4.62918			4.63498			4.5279			4.4614						3.65053			4.88555			4.83195			4.68872			4.46303			4.41486
			4.94666			4.7836			4.6359			4.63678			4.52724			4.45933						3.65117			4.88604			4.8299			4.68768			4.46493			4.41962
			4.94459			4.78411			4.63106			4.63673			4.52925			4.46011						3.65323			4.88837			4.82559			4.68416			4.46791			4.41772
			4.94452			4.78178			4.6311			4.63601			4.5304			4.45962						3.65147			4.88476			4.8313			4.68705			4.46475			4.41324
			4.94343			4.78073			4.63035			4.63122			4.53289			4.46171						3.65366			4.88555			4.83335			4.68937			4.46488			4.41226
			4.94503			4.78198			4.62725			4.63466			4.53322			4.46203						3.65349			4.88983			4.83333			4.68538			4.4668			4.41597
			4.94385			4.77612			4.6308			4.63678			4.53006			4.46379						3.64983			4.88405			4.83498			4.68532			4.46388			4.41792
			4.94401			4.77545			4.63065			4.63423			4.52997			4.46325						3.65032			4.88521			4.83665			4.68609			4.46543			4.41748
			4.94504			4.77938			4.62967			4.63302			4.52897			4.46453						3.65316			4.8876			4.84002			4.68331			4.46056			4.41833
			4.94569			4.78113			4.63163			4.63413			4.53063			4.46302						3.65268			4.88366			4.83539			4.68368			4.46659			4.42103
			4.94397			4.78227			4.63039			4.63717			4.53144			4.46106						3.65175			4.88288			4.8321			4.68583			4.46619			4.42033
			4.94732			4.77986			4.63137			4.63428			4.53086			4.46311						3.65112			4.88455			4.83549			4.6853			4.46039			4.41402
			4.94955			4.78193			4.63449			4.63788			4.53372			4.46191						3.65214			4.88718			4.83615			4.68716			4.46522			4.41628
			4.94847			4.78209			4.63574			4.64072			4.53066			4.45812						3.65187			4.88143			4.83531			4.68377			4.46308			4.41606
			4.94902			4.77981			4.63773			4.6393			4.52932			4.46228						3.64974			4.87969			4.83368			4.68176			4.46524			4.41582
			4.94417			4.78044			4.63358			4.63501			4.53427			4.46494						3.65019			4.88198			4.83088			4.68911			4.46499			4.41476
			4.94314			4.77618			4.6302			4.62944			4.53171			4.46066						3.65082			4.88109			4.83325			4.68893			4.46394			4.41535
			4.9434			4.78059			4.6334			4.6345			4.52721			4.46317						3.64957			4.88231			4.83574			4.68516			4.4647			4.41735
			4.94121			4.78504			4.63404			4.63648			4.52805			4.46467						3.64678			4.88222			4.8345			4.68297			4.46494			4.41362
			4.94482			4.77791			4.63749			4.63471			4.52821			4.4653						3.64823			4.88051			4.83295			4.68179			4.46916			4.41636
			4.94778			4.77755			4.63528			4.6376			4.52758			4.46405						3.65121			4.88248			4.83567			4.6843			4.46356			4.41784
			4.94858			4.77969			4.63605			4.63593			4.52871			4.45973						3.6518			4.88336			4.83018			4.68594			4.46347			4.41407
			4.94773			4.78017			4.63464			4.63214			4.52716			4.46547						3.64978			4.88053			4.83355			4.68703			4.46751			4.41508
			4.94576			4.77868			4.63321			4.63221			4.52629			4.46199						3.6472			4.88162			4.83218			4.6883			4.46354			4.41762
			4.94527			4.77895			4.63626			4.63392			4.52895			4.45882						3.65174			4.87976			4.82757			4.6857			4.4639			4.41611
			4.94867			4.78158			4.63681			4.63312			4.53118			4.46272						3.65156			4.88827			4.83045			4.68734			4.46267			4.4158
			4.94839			4.78018			4.63262			4.63504			4.52863			4.46091						3.65032			4.88718			4.83521			4.68581			4.46253			4.4116
			4.94914			4.77829			4.63543			4.63387			4.5295			4.46213						3.65109			4.88309			4.82947			4.68813			4.46446			4.41556
			4.94743			4.78153			4.63534			4.63464			4.52809			4.4622						3.64875			4.88725			4.82546			4.68554			4.46302			4.41807
			4.94612			4.77527			4.63644			4.63289			4.52938			4.45833						3.65018			4.88156			4.8279			4.68255			4.45945			4.41608
			4.9447			4.77337			4.6339			4.6318			4.52987			4.45777						3.65004			4.8811			4.83168			4.68371			4.46276			4.41852
			4.94533			4.77916			4.63096			4.63349			4.52442			4.46143						3.6505			4.88281			4.82937			4.68616			4.46628			4.41948
			4.95026			4.77917			4.63129			4.6395			4.53014			4.46085						3.65053			4.88132			4.83196			4.68478			4.46373			4.41155
			4.95122			4.78082			4.63234			4.63275			4.53052			4.46021						3.6479			4.88644			4.83161			4.68523			4.46187			4.41505
			4.9489			4.78482			4.63298			4.63314			4.5317			4.46267						3.64827			4.88298			4.83147			4.68634			4.46138			4.42043
			4.9429			4.78044			4.63097			4.63661			4.52946			4.46391						3.65144			4.88329			4.83453			4.68961			4.46042			4.41786
			4.94326			4.77889			4.63248			4.63446			4.52988			4.46277						3.6516			4.88676			4.8354			4.68296			4.46363			4.41343
			4.94545			4.78162			4.63506			4.63338			4.53088			4.46571						3.65112			4.88421			4.83307			4.68267			4.46131			4.41087
			4.9438			4.77761			4.63351			4.63258			4.53148			4.45753						3.64638			4.87929			4.83173			4.68264			4.45989			4.4145
			4.94416			4.77661			4.62703			4.63593			4.53037			4.45877						3.65056			4.88475			4.83049			4.68424			4.4623			4.41498
			4.94594			4.7805			4.63306			4.63452			4.52755			4.46279						3.65153			4.88376			4.8356			4.68815			4.46346			4.41584
			4.94738			4.77854			4.63735			4.63427			4.53167			4.45922						3.65171			4.88324			4.83709			4.68429			4.46341			4.41591
			4.94327			4.78048			4.63281			4.63448			4.52912			4.45793						3.64934			4.88013			4.8333			4.68054			4.46187			4.41517
			4.95023			4.77999			4.63321			4.63753			4.5268			4.46163						3.64595			4.87737			4.83236			4.68323			4.46374			4.41705
			4.9507			4.77871			4.63186			4.63645			4.52914			4.46074						3.64861			4.87953			4.83359			4.68429			4.46423			4.41603
			4.94781			4.77916			4.6341			4.63305			4.53111			4.45627						3.64813			4.88119			4.83547			4.6821			4.46084			4.41526
			4.94501			4.78064			4.63204			4.63501			4.52697			4.4607						3.65022			4.88525			4.83216			4.68649			4.45681			4.41584
			4.94474			4.78362			4.62941			4.6324			4.52536			4.46258						3.65			4.88412			4.832			4.69045			4.46155			4.41741
			4.94243			4.78179			4.62852			4.63434			4.52557			4.46437						3.64897			4.88316			4.83366			4.68293			4.46285			4.41864
			4.94867			4.78289			4.63258			4.63432			4.53191			4.46498						3.64752			4.88846			4.83081			4.68393			4.46067			4.41592
			4.94727			4.7834			4.63168			4.63068			4.53093			4.46152						3.64692			4.88958			4.83321			4.68158			4.46305			4.41556
			4.94585			4.78214			4.6314			4.63107			4.53023			4.46668						3.65			4.88788			4.83766			4.6819			4.46756			4.41949
			4.94477			4.78017			4.63305			4.63459			4.52959			4.46372						3.65023			4.88409			4.83448			4.68627			4.46348			4.41409
			4.94919			4.7822			4.6312			4.63363			4.52973			4.4599						3.64966			4.88644			4.83272			4.68518			4.46109			4.40945
			4.94892			4.78646			4.63183			4.6315			4.52943			4.46172						3.65274			4.88612			4.83538			4.68311			4.46586			4.41543
			4.94242			4.7854			4.63318			4.6353			4.53143			4.46231						3.65278			4.88551			4.83156			4.68594			4.46286			4.41819
			4.94617			4.77907			4.6322			4.63874			4.52827			4.46303						3.65078			4.88327			4.83236			4.68644			4.46268			4.4178
			4.94823			4.77963			4.63281			4.64095			4.52514			4.46388						3.65134			4.88128			4.83312			4.68561			4.46529			4.41972
			4.94414			4.7792			4.62918			4.6394			4.52892			4.4641						3.65142			4.88818			4.83188			4.68797			4.46329			4.41668
			4.94792			4.77765			4.62839			4.63619			4.52761			4.4641						3.65158			4.88689			4.83192			4.68974			4.46377			4.41643
			4.94798			4.77894			4.63048			4.63712			4.52656			4.46284						3.64879			4.88702			4.83346			4.68307			4.46423			4.41591
			4.94795			4.77886			4.63222			4.63849			4.52948			4.45988						3.64854			4.88697			4.83387			4.68607			4.46538			4.41504
			4.94709			4.77832			4.62975			4.6388			4.5284			4.46236						3.65245			4.88691			4.83554			4.6836			4.4635			4.41642
			4.94778			4.78046			4.63312			4.6399			4.52508			4.46385						3.65227			4.88827			4.83628			4.68572			4.46421			4.41661
			4.9448			4.77928			4.63426			4.63538			4.52508			4.461						3.6496			4.88324			4.83628			4.68662			4.46748			4.41663
			4.94607			4.78188			4.63243			4.63398			4.52773			4.46281						3.64942			4.88214			4.83041			4.6829			4.46017			4.41936
			4.94606			4.78388			4.63423			4.63078			4.52846			4.46025						3.65167			4.88454			4.82965			4.68399			4.46239			4.42062
			4.94501			4.77973			4.63056			4.63337			4.52935			4.45949						3.6514			4.88756			4.83289			4.68416			4.46797			4.41661
			4.94735			4.78086			4.62903			4.63373			4.52901			4.46373						3.6521			4.88486			4.84115			4.68168			4.466			4.41831
			4.94716			4.78131			4.63542			4.63279			4.52834			4.46187						3.65455			4.87814			4.83766			4.68523			4.46265			4.41652
			4.94611			4.78156			4.63726			4.63319			4.53151			4.46125						3.65427			4.87734			4.83507			4.68494			4.46138			4.41284
			4.94853			4.78082			4.63425			4.63395			4.52999			4.46332						3.65638			4.87998			4.83514			4.68186			4.46057			4.41919
			4.95028			4.77854			4.63519			4.63423			4.52627			4.46578						3.65286			4.8785			4.83736			4.68266			4.46357			4.4207
			4.94261			4.78201			4.63687			4.63366			4.52969			4.46096						3.65118			4.88297			4.83497			4.68714			4.46391			4.41701
			4.94559			4.78518			4.62932			4.63392			4.52688			4.46192						3.65187			4.88412			4.8321			4.68286			4.46579			4.4192
			4.94871			4.7804			4.62839			4.63341			4.52319			4.46471						3.65403			4.88575			4.83449			4.68689			4.46703			4.42043
			4.94878			4.78097			4.63053			4.63533			4.53075			4.46387						3.65414			4.88409			4.83631			4.68574			4.46307			4.41696
			4.94643			4.78315			4.63126			4.63504			4.53122			4.46182						3.65286			4.88141			4.83299			4.68518			4.4643			4.4145
			4.94701			4.78086			4.63382			4.63485			4.53048			4.4603						3.65151			4.88239			4.83213			4.68653			4.46425			4.42013
			4.9446			4.7813			4.63404			4.63376			4.52937			4.46098						3.65758			4.88419			4.83223			4.68434			4.4674			4.41857
			4.94578			4.78052			4.63413			4.63118			4.53024			4.46292						3.65545			4.88138			4.83319			4.68425			4.46533			4.41797
			4.94684			4.77929			4.63533			4.63162			4.52923			4.46669						3.65412			4.87793			4.83409			4.68631			4.46696			4.41998
			4.94414			4.78223			4.63069			4.63189			4.5248			4.4603						3.65678			4.8802			4.83392			4.68543			4.46605			4.4165
			4.94299			4.78003			4.63176			4.63405			4.52816			4.45933						3.65855			4.88271			4.83155			4.68502			4.4658			4.4185
			4.94408			4.77839			4.6343			4.63508			4.52598			4.4624						3.65518			4.8831			4.83419			4.68964			4.46894			4.41999
			4.946			4.78228			4.63409			4.63245			4.52786			4.46373						3.65374			4.88323			4.83493			4.68663			4.46926			4.41968
			4.94642			4.78277			4.63214			4.63205			4.52939			4.46479						3.65457			4.87979			4.8345			4.68661			4.46473			4.42056
			4.95172			4.78085			4.62949			4.63889			4.52908			4.46435						3.65416			4.88293			4.83493			4.68616			4.46546			4.41672
			4.94715			4.78188			4.63028			4.6368			4.52934			4.46516						3.65652			4.88352			4.83801			4.68805			4.46418			4.41929
			4.94286			4.78335			4.63369			4.63235			4.52888			4.46525						3.65781			4.87993			4.83915			4.6892			4.46444			4.41801
			4.94572			4.78396			4.63281			4.63404			4.52719			4.46007						3.65474			4.88506			4.83712			4.68493			4.46292			4.41822
			4.9458			4.78147			4.63605			4.63497			4.52939			4.46039						3.65465			4.88307			4.83944			4.68124			4.46483			4.41801
			4.94705			4.77996			4.63247			4.63519			4.53085			4.46118						3.65476			4.87995			4.84066			4.68255			4.46797			4.41919
			4.9455			4.77884			4.63346			4.63253			4.52486			4.46078						3.65455			4.88141			4.84127			4.68599			4.46775			4.4177
			4.94522			4.78218			4.63293			4.63285			4.53003			4.46208						3.6555			4.8823			4.84416			4.68375			4.46637			4.417
			4.9495			4.78144			4.63453			4.63586			4.53126			4.46156						3.65442			4.87954			4.84175			4.68951			4.46513			4.42091
			4.94772			4.77702			4.63415			4.63635			4.5285			4.46325						3.65312			4.87895			4.83864			4.68445			4.46544			4.42133
			4.95019			4.78447			4.63007			4.63425			4.52955			4.46435						3.65408			4.88162			4.84194			4.68507			4.46859			4.41835
			4.95045			4.78479			4.6344			4.63292			4.52859			4.46339						3.65563			4.87911			4.84166			4.68855			4.46747			4.41571
			4.95049			4.78098			4.63566			4.63535			4.52981			4.46113						3.65309			4.8795			4.84247			4.68582			4.46851			4.41752
			4.9487			4.77943			4.6315			4.63751			4.52929			4.46232						3.65572			4.88169			4.84303			4.68505			4.46677			4.41884
			4.94771			4.77698			4.63166			4.6319			4.53129			4.46162						3.65937			4.88128			4.83921			4.68708			4.46422			4.41527
			4.94536			4.77449			4.63631			4.63325			4.53039			4.4629						3.65588			4.87935			4.84405			4.68513			4.46624			4.41669
			4.94621			4.77935			4.63669			4.63453			4.52901			4.46163						3.65238			4.88083			4.83975			4.68755			4.4636			4.41685
			4.94424			4.77773			4.63421			4.63553			4.53147			4.46222						3.65425			4.88131			4.84168			4.68518			4.46192			4.41944
			4.94607			4.77732			4.63118			4.63548			4.53387			4.46155						3.65554			4.8766			4.84363			4.67819			4.46446			4.41864
			4.94627			4.78099			4.63449			4.63776			4.53058			4.4546						3.6559			4.88037			4.84104			4.68427			4.46483			4.41441
			4.94956			4.7782			4.6351			4.63736			4.52835			4.46183						3.65375			4.87969			4.83811			4.68961			4.462			4.41919
			4.95104			4.77834			4.63354			4.63336			4.52886			4.46021						3.65357			4.87766			4.83753			4.69111			4.46372			4.42075
			4.94661			4.78387			4.63693			4.63556			4.52812			4.45674						3.65657			4.88458			4.83927			4.68841			4.46588			4.41699
			4.9484			4.77845			4.63633			4.63547			4.52848			4.46034						3.65526			4.88075			4.8385			4.6867			4.46591			4.41707
			4.94821			4.77627			4.6295			4.62911			4.52603			4.46136						3.65405			4.8754			4.83841			4.68732			4.4657			4.41844
			4.94573			4.78037			4.62942			4.63039			4.52623			4.46087						3.65295			4.88156			4.83873			4.68844			4.46794			4.417
			4.94595			4.77883			4.6302			4.63117			4.52761			4.46401						3.65515			4.87704			4.83624			4.68745			4.46618			4.4173
			4.94569			4.77528			4.63499			4.62909			4.52994			4.46183						3.6554			4.88213			4.8357			4.68252			4.46212			4.41846
			4.95044			4.77651			4.63092			4.63297			4.52935			4.46189						3.65459			4.88205			4.83573			4.68018			4.46247			4.41799
			4.95144			4.77942			4.63464			4.63029			4.52544			4.46345						3.65468			4.8781			4.83774			4.68483			4.46457			4.41915
			4.95085			4.77832			4.63525			4.63318			4.52466			4.45681						3.65452			4.88046			4.8369			4.68866			4.46382			4.41494
			4.9485			4.77984			4.63033			4.63343			4.52728			4.46102						3.65567			4.88204			4.83629			4.68128			4.46262			4.41637
			4.94621			4.7785			4.63408			4.62878			4.53015			4.46133						3.6551			4.88275			4.83538			4.68322			4.46579			4.41906
			4.94758			4.77774			4.63301			4.63254			4.52787			4.45955						3.65515			4.87857			4.83847			4.68697			4.46593			4.4202
			4.94675			4.77978			4.62765			4.63471			4.5318			4.46183						3.65347			4.88185			4.83361			4.68627			4.46366			4.41792
			4.94662			4.78107			4.63097			4.63169			4.52807			4.45933						3.65229			4.87808			4.83112			4.68853			4.46428			4.41814
			4.94963			4.77577			4.63341			4.63364			4.52692			4.46034						3.65308			4.87784			4.8352			4.68876			4.46811			4.41712
			4.94836			4.77542			4.63534			4.63368			4.52647			4.45716						3.65212			4.87856			4.83535			4.6868			4.4684			4.41699
			4.94943			4.77772			4.63113			4.62993			4.527			4.45892						3.65518			4.88007			4.83651			4.68635			4.4653			4.41923
			4.94767			4.77749			4.63351			4.63289			4.52714			4.46223						3.65501			4.8806			4.83691			4.68752			4.46382			4.41895
			4.94755			4.77776			4.63258			4.63334			4.52778			4.46109						3.65347			4.88018			4.83458			4.68811			4.4637			4.41838
			4.94841			4.77916			4.63257			4.6318			4.52986			4.45768						3.65463			4.88094			4.83415			4.6863			4.46392			4.41955
			4.94648			4.77942			4.63235			4.63002			4.52818			4.45892						3.65403			4.8756			4.8378			4.68676			4.46284			4.41886
			4.94529			4.77765			4.6341			4.62972			4.52585			4.45621						3.65606			4.87539			4.83799			4.68697			4.46245			4.42102
			4.94969			4.77612			4.63209			4.63111			4.5278			4.45819						3.6541			4.87908			4.8378			4.68405			4.46834			4.41911
			4.94682			4.78006			4.62848			4.63183			4.52982			4.46062						3.65366			4.87683			4.8364			4.6875			4.46644			4.4199
			4.9488			4.77657			4.63209			4.63369			4.53097			4.45847						3.6572			4.87748			4.83714			4.68471			4.4673			4.4185
			4.94881			4.7752			4.63204			4.63198			4.5295			4.46189						3.65268			4.87553			4.83726			4.68529			4.46738			4.41917
			4.94825			4.77669			4.63207			4.62922			4.52862			4.46457						3.65178			4.87531			4.83726			4.68863			4.47032			4.41807
			4.94875			4.77548			4.63044			4.62812			4.53003			4.46167						3.65376			4.87976			4.83417			4.68787			4.46604			4.41369
			4.9486			4.77332			4.63417			4.62639			4.52749			4.46039						3.65544			4.87347			4.83507			4.68774			4.46441			4.4174
			4.94185			4.77545			4.63297			4.63192			4.52983			4.46119						3.65573			4.8704			4.83408			4.68599			4.46494			4.42379
			4.94206			4.77639			4.63309			4.63568			4.52955			4.46302						3.65425			4.8783			4.83514			4.6891			4.46443			4.41935
			4.94657			4.77844			4.63006			4.63253			4.52725			4.46495						3.65115			4.87433			4.83514			4.68827			4.46461			4.41841
			4.948			4.78155			4.62993			4.63074			4.53077			4.46051						3.65628			4.87425			4.83446			4.68745			4.46628			4.41847
			4.94954			4.77836			4.63314			4.63383			4.52804			4.46199						3.65424			4.87688			4.83521			4.68487			4.46745			4.41708
			4.94752			4.77728			4.6311			4.63267			4.5237			4.46468						3.6534			4.87502			4.8368			4.68464			4.46195			4.41591
			4.94509			4.77892			4.63222			4.63584			4.52652			4.46272						3.65673			4.87663			4.83115			4.68532			4.46364			4.41605
			4.94905			4.77916			4.63028			4.63697			4.52981			4.46159						3.65603			4.87616			4.83252			4.69166			4.46952			4.41826
			4.95048			4.78107			4.62981			4.63177			4.52898			4.46538						3.65727			4.87837			4.83107			4.68818			4.47128			4.41657
			4.94927			4.78094			4.63053			4.63463			4.52697			4.46013						3.65595			4.87991			4.83206			4.68652			4.46281			4.41657
			4.94321			4.7862			4.63039			4.63753			4.52823			4.46132						3.65518			4.87458			4.83714			4.68661			4.46666			4.41864
			4.94773			4.78014			4.62933			4.63621			4.52746			4.46129						3.6575			4.87482			4.83307			4.68527			4.46927			4.41917
			4.95067			4.78313			4.63151			4.63881			4.52876			4.46285						3.65898			4.87638			4.83431			4.68848			4.4669			4.41914
			4.95027			4.78372			4.63106			4.63448			4.52649			4.46476						3.65787			4.87498			4.83762			4.6871			4.46803			4.41454
			4.94956			4.77974			4.63257			4.63415			4.52822			4.46183						3.65677			4.87424			4.83445			4.68632			4.46573			4.41685
			4.94903			4.77874			4.63602			4.6345			4.53046			4.46194						3.65659			4.87808			4.83883			4.68863			4.46279			4.41859
			4.9503			4.78067			4.63347			4.63205			4.52811			4.46118						3.65923			4.87746			4.83584			4.69049			4.46516			4.41807
			4.95156			4.78177			4.63266			4.6357			4.52425			4.46261						3.65505			4.87298			4.83659			4.68837			4.46726			4.41468
			4.94566			4.77821			4.63417			4.63896			4.52823			4.46093						3.65555			4.87133			4.83833			4.68723			4.47033			4.41722
			4.94785			4.78339			4.63417			4.63486			4.52941			4.45923						3.65851			4.87558			4.83437			4.68685			4.47256			4.42029
			4.9488			4.78059			4.63301			4.62977			4.52987			4.45955						3.65874			4.87713			4.83378			4.69022			4.46914			4.41665
			4.93992			4.78143			4.6315			4.6303			4.5266			4.4603						3.65782			4.87268			4.83711			4.68873			4.46704			4.41522
			4.94544			4.78023			4.63399			4.63868			4.52684			4.46267						3.65646			4.87188			4.83799			4.68582			4.4687			4.41868
			4.94911			4.77776			4.63369			4.63727			4.52859			4.46118						3.6533			4.87429			4.84154			4.68453			4.46807			4.41728
			4.94693			4.77843			4.6356			4.63296			4.52912			4.45941						3.65567			4.8715			4.8373			4.68689			4.46845			4.41521
			4.94751			4.78173			4.63405			4.63395			4.53255			4.4633						3.66098			4.87294			4.83439			4.68858			4.46757			4.4174
			4.95012			4.77825			4.63146			4.63535			4.52956			4.4618						3.65715			4.87422			4.83571			4.68714			4.46399			4.41322
			4.95018			4.77986			4.63363			4.63706			4.53009			4.45882						3.65455			4.87343			4.83504			4.68859			4.46303			4.41748
			4.9456			4.78189			4.63275			4.63467			4.53019			4.46027						3.65652			4.87467			4.83393			4.68811			4.46681			4.419
			4.94314			4.78068			4.63016			4.63489			4.53009			4.46113						3.65673			4.8723			4.83485			4.68461			4.47306			4.4163
			4.94442			4.78179			4.63303			4.63552			4.52957			4.4644						3.65628			4.87588			4.83467			4.68451			4.46997			4.42011
			4.94981			4.77774			4.63024			4.63122			4.5263			4.4661						3.65759			4.87281			4.83411			4.68387			4.46685			4.41802
			4.94968			4.77823			4.62922			4.62982			4.52859			4.46435						3.65704			4.87303			4.83423			4.68371			4.46579			4.41905
			4.94773			4.78072			4.63247			4.62958			4.52666			4.45924						3.65363			4.87169			4.83503			4.68101			4.46329			4.41861
			4.94514			4.77959			4.63185			4.62884			4.52883			4.46293						3.65642			4.87295			4.83525			4.68186			4.46959			4.41902
			4.94686			4.78242			4.63107			4.63149			4.53179			4.46619						3.6587			4.87337			4.84113			4.68319			4.47108			4.41847
			4.94853			4.77956			4.63292			4.63387			4.52845			4.46204						3.65563			4.87589			4.83856			4.68344			4.46816			4.41522
			4.94823			4.77912			4.63162			4.63035			4.52954			4.46163						3.65661			4.87422			4.83432			4.68475			4.46702			4.41814
			4.95055			4.77984			4.63123			4.62949			4.52893			4.46356						3.65737			4.87			4.83652			4.68635			4.46686			4.41756
			4.94742			4.77747			4.62879			4.62966			4.53095			4.46546						3.65527			4.8675			4.84123			4.6892			4.46867			4.41156
			4.94714			4.78092			4.63124			4.63051			4.52719			4.4641						3.65678			4.8724			4.84048			4.68654			4.47063			4.41513
			4.94845			4.78033			4.63459			4.63143			4.52777			4.46174						3.65322			4.87428			4.83895			4.68043			4.46805			4.41981
			4.94684			4.77737			4.63271			4.63542			4.53349			4.46365						3.65753			4.86648			4.83462			4.68431			4.47128			4.41632
			4.947			4.78053			4.63093			4.63655			4.53117			4.46605						3.65499			4.87021			4.83294			4.68725			4.47057			4.41814
			4.94905			4.7832			4.63222			4.63555			4.52658			4.46521						3.65354			4.87371			4.83578			4.68211			4.47077			4.4207
			4.94787			4.77921			4.63049			4.63113			4.53039			4.46228						3.65639			4.87478			4.83173			4.68476			4.4691			4.42003
			4.94816			4.77728			4.63271			4.63052			4.5297			4.46045						3.65747			4.86968			4.83851			4.68207			4.46637			4.41882
			4.94942			4.77745			4.63129			4.63324			4.52787			4.46163						3.65272			4.87253			4.83845			4.67874			4.4689			4.41578
			4.94835			4.77948			4.62695			4.63078			4.52777			4.46423						3.65549			4.87156			4.83763			4.686			4.46988			4.41402
			4.94847			4.77994			4.63211			4.63026			4.52646			4.46048						3.65853			4.87423			4.84065			4.68313			4.46805			4.41962
			4.94618			4.77991			4.63435			4.62905			4.52563			4.46133						3.65536			4.87018			4.83712			4.68171			4.46771			4.41984
			4.94541			4.77972			4.63064			4.63324			4.52658			4.4619						3.65403			4.86726			4.83852			4.68657			4.46816			4.41775
			4.94898			4.77675			4.62866			4.63321			4.52657			4.46415						3.6543			4.87227			4.84091			4.68574			4.4661			4.41474
			4.95013			4.77907			4.6293			4.63507			4.5313			4.46492						3.65568			4.87451			4.83845			4.68212			4.46943			4.41901
			4.94805			4.77756			4.63421			4.63471			4.53224			4.4653						3.65411			4.87188			4.842			4.68416			4.46828			4.42004
			4.95017			4.77807			4.63471			4.63223			4.52954			4.46016						3.65446			4.86987			4.83614			4.68292			4.4682			4.41879
			4.94649			4.77884			4.6307			4.63162			4.52903			4.45976						3.65599			4.87447			4.83366			4.68577			4.46901			4.42024
			4.94697			4.7801			4.63229			4.6327			4.5338			4.46396						3.65362			4.87263			4.84051			4.68543			4.46763			4.41744
			4.94867			4.77979			4.63166			4.63546			4.52898			4.46373						3.65269			4.86901			4.8386			4.68278			4.46638			4.42037
			4.94774			4.7767			4.63376			4.6351			4.5303			4.46495						3.65363			4.86861			4.83616			4.68353			4.46627			4.41902
			4.94642			4.77488			4.63499			4.63345			4.53167			4.46346						3.65688			4.87384			4.83875			4.68539			4.46874			4.41536
			4.94555			4.7772			4.63408			4.63475			4.53164			4.46874						3.65286			4.87034			4.83754			4.68643			4.47176			4.41997
			4.95173			4.77643			4.6353			4.63236			4.53052			4.4677						3.65402			4.86927			4.83857			4.68619			4.46775			4.42092
			4.94871			4.77491			4.63209			4.63606			4.53054			4.46453						3.65784			4.87261			4.83949			4.68845			4.46807			4.41875
			4.94594			4.77925			4.62897			4.6345			4.52943			4.46543						3.65512			4.87281			4.83973			4.68805			4.46827			4.41902
			4.94781			4.78286			4.63368			4.62869			4.53095			4.46214						3.65532			4.87111			4.83563			4.6857			4.46631			4.42015
			4.95045			4.77568			4.63369			4.63331			4.53122			4.45848						3.65343			4.87242			4.83611			4.68599			4.46689			4.4229
			4.94988			4.77776			4.63254			4.6344			4.53222			4.46125						3.65345			4.87399			4.83556			4.68478			4.46957			4.4186
			4.95312			4.77857			4.63315			4.63503			4.52742			4.46192						3.65492			4.87378			4.83271			4.68951			4.46713			4.4228
			4.95223			4.77812			4.63022			4.63689			4.52843			4.46109						3.65463			4.87146			4.83396			4.69188			4.46748			4.41896
			4.94796			4.77731			4.62826			4.63466			4.53436			4.46711						3.65487			4.87251			4.83489			4.68473			4.47137			4.41772
			4.9471			4.77591			4.63181			4.63476			4.53076			4.46484						3.65688			4.87166			4.83712			4.68422			4.47055			4.4212
			4.94314			4.77711			4.63247			4.6359			4.52875			4.46574						3.65755			4.86991			4.83973			4.69015			4.46922			4.42183
			4.94602			4.77856			4.6319			4.63909			4.53153			4.46483						3.65848			4.86809			4.83814			4.68817			4.47157			4.41812
			4.94887			4.77982			4.63022			4.63727			4.53255			4.46258						3.65958			4.87322			4.83557			4.68389			4.46976			4.42192
			4.94603			4.78429			4.63328			4.63301			4.52944			4.46154						3.65867			4.87625			4.83588			4.68748			4.46727			4.41857
			4.95138			4.77874			4.63414			4.6348			4.52876			4.46267						3.65867			4.87493			4.83422			4.69033			4.46793			4.419
			4.95223			4.77995			4.63311			4.63297			4.52777			4.46606						3.66041			4.86933			4.83306			4.68736			4.4684			4.42196
			4.94679			4.77881			4.63211			4.63185			4.53062			4.46226						3.66123			4.87161			4.83418			4.68422			4.4709			4.42138
			4.9438			4.77648			4.63234			4.63704			4.53084			4.46379						3.65893			4.87507			4.83264			4.68649			4.46816			4.41859
			4.94906			4.77872			4.63514			4.63483			4.52992			4.46189						3.65562			4.87356			4.83482			4.68599			4.47114			4.41993
			4.95296			4.7789			4.63289			4.63432			4.5264			4.46163						3.65497			4.879			4.8311			4.68555			4.47144			4.42105
			4.95144			4.77897			4.62841			4.63403			4.52952			4.46326						3.65591			4.87636			4.83454			4.68551			4.47056			4.41945
			4.94707			4.77613			4.63172			4.63332			4.53216			4.46432						3.65607			4.87415			4.83379			4.68772			4.46935			4.41929
			4.95113			4.77535			4.63222			4.63178			4.53365			4.46007						3.65524			4.87343			4.83424			4.68726			4.47128			4.41758
			4.95541			4.7768			4.62975			4.63391			4.53361			4.46034						3.65406			4.87456			4.83136			4.68492			4.47298			4.41579
			4.95295			4.77657			4.63307			4.63408			4.53378			4.46226						3.65443			4.87551			4.82985			4.69063			4.46832			4.41696
			4.94865			4.77743			4.6361			4.63312			4.5312			4.46124						3.65488			4.87529			4.8316			4.68983			4.47225			4.42093
			4.95097			4.77764			4.63199			4.62946			4.53169			4.46481						3.66237			4.872			4.83463			4.68992			4.47408			4.42528
			4.95331			4.77574			4.63105			4.62699			4.53376			4.46626						3.65728			4.87703			4.83322			4.68991			4.4718			4.4203
			4.94901			4.77785			4.63499			4.63195			4.53213			4.46466						3.65563			4.87467			4.82996			4.68657			4.47588			4.42021
			4.95231			4.77951			4.63328			4.63623			4.52836			4.46791						3.65737			4.87172			4.8328			4.6847			4.4709			4.42087
			4.95013			4.77514			4.63114			4.63649			4.52905			4.46204						3.6591			4.87206			4.83646			4.68781			4.47202			4.42113
			4.94911			4.77612			4.63278			4.63321			4.52829			4.45795						3.65933			4.86994			4.83356			4.69276			4.47576			4.41723
			4.95157			4.77599			4.63379			4.63494			4.53171			4.46216						3.65459			4.87522			4.83446			4.68711			4.47475			4.41847
			4.95206			4.7762			4.63752			4.63185			4.53223			4.46301						3.65321			4.87723			4.83242			4.68574			4.46803			4.4187
			4.9524			4.78209			4.63524			4.63051			4.5299			4.46155						3.65635			4.87251			4.83152			4.69236			4.47382			4.41929
			4.95407			4.77657			4.6308			4.63635			4.52901			4.4618						3.65979			4.87108			4.83208			4.69055			4.47305			4.42285
			4.94876			4.7751			4.63024			4.63321			4.53052			4.46052						3.656			4.87195			4.83473			4.68884			4.47208			4.42097
			4.94807			4.77587			4.63166			4.63356			4.53076			4.46311						3.65481			4.87476			4.83152			4.69105			4.47064			4.41909
			4.95436			4.77428			4.63526			4.63563			4.52768			4.46406						3.65669			4.87848			4.82874			4.69238			4.47257			4.41811
			4.95324			4.77702			4.63618			4.63096			4.52683			4.46484						3.65892			4.87762			4.83324			4.6955			4.47722			4.41686
			4.94675			4.77661			4.63185			4.62771			4.52734			4.46473						3.65678			4.87078			4.83244			4.69381			4.46872			4.42212
			4.94615			4.77765			4.63599			4.6304			4.5318			4.46439						3.65616			4.87554			4.83075			4.69225			4.47043			4.42325
			4.9523			4.77963			4.63109			4.63024			4.53228			4.4628						3.66021			4.87288			4.83527			4.69535			4.46816			4.41873
			4.95128			4.77276			4.63004			4.63203			4.52812			4.4628						3.65735			4.87311			4.83645			4.69969			4.47032			4.41712
			4.95073			4.77638			4.63459			4.63025			4.53128			4.46392						3.6571			4.87749			4.83291			4.69986			4.47525			4.42047
			4.95023			4.77697			4.63439			4.62875			4.52611			4.46552						3.65581			4.87157			4.83491			4.69768			4.47028			4.42174
			4.94896			4.77581			4.63395			4.62945			4.52992			4.46405						3.65697			4.86838			4.83824			4.69616			4.47358			4.42039
			4.94707			4.77421			4.63575			4.63166			4.53103			4.46293						3.65776			4.87624			4.83328			4.69996			4.4748			4.4189
			4.94751			4.77593			4.63428			4.6306			4.52908			4.46103						3.65857			4.87806			4.83493			4.69941			4.47333			4.42106
			4.95019			4.7747			4.63539			4.63555			4.53267			4.4585						3.65994			4.87802			4.83691			4.70286			4.46867			4.4203
			4.95093			4.77654			4.63406			4.63792			4.53169			4.46268						3.65903			4.87424			4.83641			4.70048			4.46941			4.42262
			4.94629			4.77518			4.63269			4.63044			4.53402			4.46957						3.66063			4.87538			4.83677			4.69959			4.47314			4.42106
			4.94662			4.77469			4.63358			4.62878			4.53006			4.46092						3.66052			4.87697			4.84003			4.7015			4.46898			4.42091
			4.94995			4.77627			4.6324			4.63073			4.53036			4.46037						3.66366			4.87979			4.84293			4.7023			4.46785			4.417
			4.94835			4.77844			4.63254			4.62941			4.52952			4.46194						3.66258			4.8779			4.83745			4.69981			4.46932			4.41963
			4.94798			4.77848			4.63043			4.6282			4.53148			4.46556						3.6654			4.88017			4.83797			4.69831			4.47242			4.42136
			4.94947			4.77371			4.63342			4.63178			4.53043			4.46583						3.66667			4.88262			4.84298			4.70237			4.46784			4.41815
			4.94942			4.77721			4.63391			4.63445			4.52795			4.46037						3.66282			4.88143			4.84296			4.70375			4.47191			4.42118
			4.94789			4.77719			4.63266			4.63385			4.52892			4.46058						3.66712			4.88391			4.84912			4.7033			4.4745			4.42011
			4.94517			4.77752			4.63381			4.63297			4.52879			4.46141						3.66601			4.88638			4.84969			4.70623			4.47126			4.41819
			4.94762			4.77935			4.63743			4.63254			4.5297			4.46765						3.66308			4.88887			4.84795			4.7063			4.46904			4.41878
			4.9472			4.77647			4.63575			4.63526			4.52866			4.46422						3.66948			4.88658			4.85286			4.70614			4.47211			4.41873
			4.9484			4.77774			4.63379			4.64058			4.52886			4.46391						3.67156			4.88636			4.85438			4.70988			4.47275			4.42297
			4.94545			4.77555			4.63274			4.63921			4.52839			4.4665						3.67024			4.88967			4.85181			4.70927			4.46992			4.42248
			4.94655			4.77988			4.63352			4.63332			4.52667			4.46288						3.66924			4.88809			4.85064			4.70295			4.46644			4.42033
			4.9486			4.77755			4.63489			4.63297			4.52799			4.4624						3.66753			4.88214			4.85525			4.70614			4.47336			4.42204
			4.94367			4.77609			4.63325			4.63649			4.52688			4.46401						3.6682			4.88704			4.85685			4.70744			4.47182			4.42275
			4.94643			4.77932			4.63381			4.63239			4.52658			4.46195						3.6679			4.89533			4.85264			4.70656			4.46983			4.42097
			4.95037			4.78088			4.63796			4.63327			4.53161			4.46595						3.66924			4.89418			4.85014			4.70717			4.47256			4.41866
			4.95064			4.77885			4.63587			4.63827			4.5337			4.46678						3.66888			4.89212			4.85593			4.70825			4.4718			4.42267
			4.94883			4.77734			4.63556			4.63644			4.53128			4.46394						3.67088			4.88936			4.85968			4.70522			4.46715			4.42143
			4.94698			4.78037			4.63133			4.63593			4.53031			4.4684						3.67131			4.89016			4.85257			4.70682			4.46861			4.41618
			4.94671			4.78059			4.63126			4.63493			4.53459			4.46645						3.67252			4.89323			4.85785			4.70911			4.4734			4.4199
			4.95048			4.78263			4.63503			4.63274			4.53339			4.46404						3.67075			4.89405			4.8592			4.70917			4.4706			4.42051
			4.94955			4.78282			4.63564			4.63301			4.53135			4.46203						3.67222			4.89101			4.85817			4.70624			4.46845			4.42021
			4.94812			4.78033			4.63766			4.63414			4.53289			4.46133						3.67243			4.8926			4.86069			4.70733			4.46959			4.42363
			4.94933			4.78115			4.63432			4.63666			4.53226			4.46174						3.6739			4.89483			4.86126			4.70958			4.47213			4.42048
			4.94871			4.78469			4.63062			4.63302			4.53271			4.46338						3.67106			4.89382			4.85858			4.70759			4.47068			4.42026
			4.94548			4.78304			4.63441			4.63671			4.53193			4.46289						3.67088			4.89645			4.8544			4.70678			4.47056			4.41955
			4.94786			4.78375			4.63238			4.6368			4.5295			4.46022						3.67321			4.89525			4.8576			4.70557			4.47377			4.41932
			4.94903			4.78198			4.63307			4.6376			4.53089			4.46543						3.67211			4.89403			4.8608			4.70548			4.4718			4.42154
			4.94923			4.78106			4.63292			4.63938			4.53035			4.46314						3.67229			4.89504			4.8638			4.70726			4.47227			4.42118
			4.9471			4.77968			4.63126			4.63925			4.53052			4.46213						3.67294			4.89656			4.86477			4.70803			4.47527			4.42075
			4.94796			4.78233			4.63312			4.63697			4.52858			4.46498						3.67231			4.89275			4.86367			4.71012			4.47353			4.4253
			4.95245			4.78167			4.63484			4.63468			4.53073			4.46784						3.67251			4.89674			4.86301			4.71014			4.47283			4.42453
			4.94975			4.78388			4.63467			4.63584			4.5284			4.46463						3.67259			4.89676			4.86002			4.71201			4.47135			4.42211
			4.94822			4.78			4.63071			4.6389			4.53049			4.46268						3.66936			4.89569			4.8575			4.71152			4.47438			4.41945
			4.94838			4.7768			4.62942			4.63226			4.53263			4.46303						3.67011			4.89952			4.85948			4.70647			4.47337			4.41917
			4.94354			4.78072			4.63508			4.63166			4.52991			4.46394						3.67415			4.89826			4.86165			4.70401			4.47493			4.4191
			4.94478			4.7787			4.63497			4.63626			4.53418			4.46703						3.67432			4.89872			4.8598			4.70791			4.47358			4.42039
			4.94686			4.7776			4.63189			4.63519			4.53512			4.46127						3.67455			4.89417			4.86524			4.70665			4.46979			4.42243
			4.94952			4.78048			4.6357			4.63769			4.52723			4.46097						3.67297			4.89568			4.86655			4.70516			4.46939			4.42145
			4.94469			4.78164			4.63369			4.63532			4.52685			4.46363						3.67128			4.89937			4.86229			4.71328			4.46864			4.42185
			4.94733			4.77983			4.63542			4.63274			4.52723			4.45937						3.67251			4.89857			4.86418			4.70789			4.46645			4.42236
			4.94809			4.77908			4.63566			4.63265			4.52515			4.45793						3.67235			4.89671			4.86326			4.70779			4.46972			4.41975
			4.94487			4.78324			4.63366			4.63573			4.53021			4.46307						3.67116			4.89466			4.86287			4.70968			4.4743			4.41927
			4.94582			4.78106			4.63556			4.6339			4.53103			4.46323						3.67324			4.90014			4.86088			4.70752			4.47046			4.42086
			4.94692			4.77991			4.64119			4.63137			4.52875			4.46475						3.67163			4.89844			4.8634			4.70994			4.47135			4.42142
			4.94856			4.77852			4.63804			4.63615			4.52959			4.46426						3.67307			4.89364			4.86216			4.71165			4.47047			4.42458
			4.95108			4.77928			4.63141			4.63256			4.53214			4.46386						3.67262			4.89839			4.86044			4.70967			4.46373			4.42186
			4.94799			4.77611			4.63365			4.6339			4.53295			4.46303						3.66988			4.90089			4.86585			4.70949			4.46829			4.4206
			4.95187			4.77857			4.63669			4.6374			4.53101			4.46493						3.67289			4.89863			4.86646			4.70741			4.47284			4.42087
			4.95115			4.78183			4.63532			4.63341			4.53299			4.46791						3.67154			4.8984			4.86335			4.70565			4.46943			4.41918
			4.95224			4.78254			4.63706			4.63539			4.53237			4.46475						3.6704			4.8964			4.86214			4.71054			4.46963			4.42379
			4.95477			4.78309			4.63537			4.63369			4.52941			4.46488						3.67156			4.89823			4.86454			4.7099			4.47465			4.42191
			4.94932			4.78192			4.63538			4.63088			4.53052			4.4668						3.672			4.8998			4.86311			4.70793			4.47359			4.42042
			4.95048			4.78067			4.63747			4.63609			4.53064			4.46388						3.67372			4.89677			4.86015			4.71211			4.47398			4.42471
			4.95344			4.77639			4.63551			4.63629			4.52654			4.46543						3.67231			4.89897			4.86088			4.71154			4.47202			4.42288
			4.95151			4.77981			4.63678			4.63287			4.52671			4.46056						3.67278			4.89802			4.86555			4.70525			4.47271			4.42082
			4.9499			4.77951			4.63511			4.63038			4.52874			4.46659						3.67155			4.89837			4.86606			4.70628			4.47417			4.42276
			4.95505			4.77702			4.63252			4.63316			4.52952			4.46619						3.66905			4.90059			4.86008			4.7053			4.46971			4.42015
			4.95523			4.77705			4.63511			4.63619			4.53095			4.46039						3.66906			4.89929			4.86082			4.70786			4.47188			4.42167
			4.9497			4.77532			4.63298			4.63528			4.53097			4.46522						3.67405			4.89867			4.86314			4.70897			4.47181			4.42124
			4.95316			4.77823			4.63109			4.63601			4.53161			4.46308						3.67301			4.89724			4.85942			4.70982			4.46739			4.42116
			4.95275			4.77772			4.63346			4.63548			4.52895			4.46524						3.6737			4.90334			4.85888			4.7098			4.47322			4.42669
			4.94772			4.77313			4.63472			4.63281			4.52867			4.46499						3.6724			4.8992			4.85717			4.70407			4.47194			4.42317
			4.95089			4.77789			4.6315			4.63659			4.53175			4.46394						3.66969			4.89951			4.86304			4.70701			4.47048			4.42057
			4.95485			4.77848			4.63276			4.6351			4.5285			4.4647						3.67191			4.89864			4.86104			4.70976			4.46938			4.42266
			4.95169			4.77469			4.636			4.63285			4.53281			4.46494						3.67354			4.89483			4.86127			4.70661			4.47335			4.42211
			4.9485			4.77807			4.63727			4.63523			4.53205			4.46916						3.67			4.89787			4.86613			4.70509			4.47439			4.42399
			4.94996			4.77939			4.63553			4.6352			4.53049			4.46356						3.66584			4.90243			4.86432			4.70303			4.46851			4.42154
			4.95272			4.77992			4.6334			4.63533			4.52875			4.46347						3.6686			4.898			4.85801			4.70518			4.46873			4.42044
			4.94911			4.77863			4.63361			4.63629			4.52977			4.46751						3.67075			4.89765			4.85903			4.70758			4.4726			4.41979
			4.94722			4.7795			4.63284			4.63765			4.53332			4.46354						3.67011			4.89702			4.8613			4.70701			4.47063			4.42181
			4.95198			4.77812			4.63543			4.63548			4.53134			4.4639						3.67243			4.89618			4.85917			4.70713			4.46939			4.42317
			4.95181			4.77671			4.63604			4.63697			4.52986			4.46267						3.67057			4.89818			4.85897			4.70848			4.47028			4.42225
			4.9483			4.77926			4.63296			4.63769			4.53134			4.46253						3.67051			4.90042			4.86207			4.70717			4.4705			4.41993
			4.95021			4.78111			4.6356			4.63704			4.53175			4.46446						3.67334			4.89955			4.86481			4.70441			4.47201			4.42137
			4.94642			4.78419			4.6334			4.63606			4.53144			4.46302						3.67146			4.89487			4.86219			4.70286			4.47365			4.42162
			4.94424			4.78695			4.63539			4.63713			4.53099			4.45945						3.67182			4.89708			4.86015			4.7037			4.47297			4.41852
			4.95214			4.78501			4.63064			4.6364			4.53055			4.46276						3.67116			4.89592			4.85928			4.70316			4.47399			4.42119
			4.94718			4.78146			4.63434			4.63323			4.52944			4.46628						3.6711			4.89732			4.85747			4.70476			4.4719			4.42275
			4.9483			4.78211			4.63804			4.63538			4.52935			4.46373						3.67186			4.89858			4.85915			4.70275			4.47023			4.42026
			4.95198			4.78061			4.63592			4.63755			4.53169			4.46187						3.67292			4.89814			4.85658			4.70558			4.47617			4.41843
			4.9482			4.77706			4.63578			4.63889			4.53098			4.46138						3.67093			4.8985			4.85546			4.70968			4.47297			4.421
			4.94795			4.78012			4.63334			4.63727			4.52661			4.46042						3.66919			4.89902			4.85924			4.70585			4.47208			4.42332
			4.94921			4.78366			4.63409			4.63648			4.52598			4.46363						3.66995			4.89755			4.86249			4.704			4.47568			4.42382
			4.9483			4.7809			4.63606			4.63837			4.52969			4.46131						3.67004			4.89881			4.8625			4.70313			4.47489			4.42302
			4.94728			4.7846			4.63343			4.63466			4.52963			4.45989						3.67009			4.902			4.86331			4.70367			4.47617			4.41887
			4.94813			4.78356			4.63463			4.63211			4.53424			4.4623						3.671			4.89592			4.85911			4.70505			4.47323			4.42009
			4.94937			4.77928			4.6332			4.63678			4.53052			4.46346						3.66985			4.89518			4.85652			4.70326			4.47479			4.42165
			4.95			4.78196			4.63992			4.63886			4.53197			4.46341						3.66962			4.89378			4.85613			4.70654			4.4738			4.41869
			4.94858			4.78076			4.6386			4.63934			4.53125			4.46187						3.67048			4.89622			4.85587			4.70597			4.47026			4.41674
			4.94756			4.77975			4.63971			4.6382			4.53303			4.46374						3.66722			4.89848			4.86085			4.70286			4.47226			4.41874
			4.94863			4.77684			4.64061			4.63743			4.53369			4.46423						3.66647			4.89598			4.86045			4.70335			4.47293			4.42136
			4.94715			4.77977			4.64009			4.63626			4.52946			4.46084						3.66756			4.89765			4.86156			4.70558			4.47161			4.42043
			4.9471			4.78066			4.6403			4.63432			4.53403			4.45681						3.6699			4.90144			4.86158			4.7046			4.47335			4.42024
			4.94499			4.77688			4.63855			4.63765			4.5334			4.46155						3.66906			4.9004			4.86158			4.70081			4.4744			4.41814
			4.94693			4.7781			4.63642			4.63581			4.53094			4.46285						3.67216			4.89394			4.86499			4.70302			4.4731			4.42191
			4.94616			4.78308			4.63332			4.63423			4.5304			4.46067						3.67007			4.89418			4.86274			4.70418			4.47287			4.42325
			4.9406			4.7837			4.63658			4.63739			4.53079			4.46305						3.66976			4.89755			4.86189			4.7024			4.47563			4.42077
			4.94185			4.78241			4.63593			4.64122			4.53249			4.46756						3.66968			4.89819			4.85826			4.7062			4.4747			4.42211
			4.94643			4.77892			4.63346			4.63895			4.53384			4.46348						3.66449			4.89362			4.85635			4.70608			4.47541			4.41986
			4.94746			4.77886			4.63681			4.64131			4.5322			4.46109						3.67022			4.89257			4.85923			4.70758			4.47305			4.42026
			4.94952			4.78681			4.63568			4.63669			4.53138			4.46586						3.66959			4.896			4.86186			4.70289			4.47598			4.42392
			4.94968			4.78566			4.63767			4.63547			4.52973			4.46286						3.66736			4.89674			4.86418			4.69998			4.47501			4.42017
			4.94875			4.78177			4.63377			4.63733			4.53175			4.46268						3.66647			4.89665			4.86023			4.70228			4.47279			4.42386
			4.9501			4.78467			4.63323			4.63239			4.53226			4.46529						3.66772			4.89636			4.85564			4.70388			4.47547			4.42753
			4.94784			4.78321			4.63623			4.63535			4.53549			4.46329						3.6711			4.89766			4.85908			4.70043			4.47578			4.42613
			4.94955			4.78245			4.6336			4.63854			4.53445			4.46377						3.66964			4.89776			4.85901			4.70263			4.47408			4.42488
			4.94818			4.78522			4.63443			4.63739			4.53249			4.46423						3.66578			4.89574			4.86066			4.70237			4.47073			4.4235
			4.94682			4.78304			4.63551			4.6364			4.53121			4.46538						3.66507			4.89327			4.8605			4.6993			4.47395			4.42141
			4.94607			4.78467			4.63599			4.63271			4.53171			4.4635						3.66719			4.8911			4.85867			4.70313			4.47473			4.42319
			4.94718			4.78501			4.63517			4.63446			4.53329			4.46421						3.6687			4.89221			4.85719			4.70264			4.47333			4.42489
			4.94526			4.78264			4.63761			4.63421			4.53111			4.46748						3.66396			4.8917			4.85498			4.70226			4.47287			4.42521
			4.94451			4.78369			4.63207			4.63691			4.53312			4.46017						3.66633			4.89381			4.85426			4.69936			4.47409			4.42632
			4.94752			4.78253			4.63529			4.63704			4.53137			4.46239						3.66923			4.89439			4.857			4.70186			4.4751			4.42412
			4.9491			4.78164			4.63506			4.63716			4.53155			4.46797						3.66579			4.89259			4.85812			4.69987			4.47402			4.42123
			4.94657			4.78458			4.63315			4.64054			4.53117			4.466						3.66552			4.89181			4.85844			4.69883			4.47475			4.41722
			4.94915			4.78473			4.63391			4.63586			4.53352			4.46265						3.66794			4.89524			4.85813			4.70543			4.47576			4.41989
			4.94648			4.78174			4.63514			4.63504			4.52955			4.46138						3.66741			4.89582			4.85309			4.7011			4.47819			4.42154
			4.94216			4.77649			4.63579			4.63208			4.52768			4.46057						3.66547			4.89485			4.85523			4.69666			4.4739			4.423
			4.9454			4.778			4.6353			4.63758			4.52903			4.46357						3.66494			4.8943			4.85689			4.69965			4.47515			4.42267
			4.94517			4.78358			4.63468			4.64059			4.53107			4.46391						3.66358			4.88918			4.85412			4.70719			4.48005			4.42114
			4.94639			4.78344			4.63222			4.63769			4.53213			4.46579						3.6645			4.89172			4.85332			4.70121			4.4765			4.42397
			4.94964			4.78004			4.6326			4.63437			4.53187			4.46703						3.66455			4.89482			4.85322			4.69786			4.4732			4.42337
			4.94754			4.77937			4.63771			4.6322			4.53277			4.46307						3.66562			4.89131			4.8575			4.70219			4.47985			4.42851
			4.94756			4.78177			4.63332			4.63021			4.53191			4.4643						3.66441			4.89083			4.85447			4.69919			4.48379			4.42521
			4.94845			4.78291			4.63296			4.6319			4.52973			4.46425						3.66731			4.89148			4.85581			4.69849			4.4816			4.41798
			4.94325			4.7836			4.63291			4.63425			4.53015			4.4674						3.66699			4.89229			4.85003			4.70303			4.48317			4.42173
			4.94733			4.78362			4.63578			4.63577			4.53052			4.46533						3.664			4.8913			4.85422			4.70467			4.48346			4.42712
			4.94988			4.78518			4.6332			4.63439			4.52906			4.46696						3.6637			4.89099			4.85782			4.70255			4.48153			4.42849
			4.94652			4.78349			4.63248			4.63368			4.52907			4.46605						3.6636			4.89222			4.8547			4.69731			4.4776			4.42844
			4.94285			4.77912			4.63373			4.63352			4.53262			4.4658						3.66338			4.89369			4.85186			4.69907			4.47648			4.42543
			4.94405			4.77901			4.63162			4.63061			4.5301			4.46894						3.66318			4.88755			4.8546			4.69903			4.48025			4.42428
			4.94625			4.78064			4.63141			4.63011			4.53001			4.46926						3.66209			4.88762			4.8544			4.7023			4.48165			4.42115
			4.94533			4.7799			4.6334			4.63345			4.53104			4.46473						3.66457			4.88894			4.85192			4.6986			4.47738			4.42569
			4.94366			4.78237			4.63519			4.63441			4.53439			4.46546						3.66218			4.89161			4.85235			4.69599			4.47479			4.42666
			4.94719			4.78455			4.63525			4.63449			4.53316			4.46418						3.66187			4.89131			4.85208			4.70081			4.47769			4.42635
			4.9486			4.78146			4.63873			4.63235			4.53128			4.46444						3.66157			4.88746			4.85471			4.70344			4.4743			4.42178
			4.9481			4.77973			4.6327			4.63439			4.53258			4.46292						3.66277			4.88739			4.85273			4.70538			4.47741			4.42213
			4.95021			4.77711			4.63337			4.63257			4.53517			4.46483						3.66285			4.88974			4.85172			4.69887			4.48457			4.42573
			4.94758			4.77233			4.6348			4.6336			4.53545			4.46797						3.66294			4.88898			4.84963			4.69982			4.4813			4.4239
			4.94849			4.77611			4.63734			4.63133			4.52979			4.46775						3.66673			4.88742			4.84958			4.70364			4.4789			4.42481
			4.94731			4.77903			4.63606			4.63582			4.52881			4.46637						3.66641			4.88978			4.85105			4.70137			4.47866			4.4265
			4.94709			4.77594			4.63787			4.63602			4.53166			4.46513						3.66269			4.88804			4.85161			4.69711			4.47902			4.42653
			4.95041			4.77734			4.63721			4.63231			4.53064			4.46544						3.66386			4.88903			4.85314			4.69834			4.4805			4.42677
			4.94853			4.77921			4.63369			4.63479			4.53347			4.46859						3.66235			4.88855			4.85192			4.70305			4.47836			4.42774
			4.9509			4.78035			4.64042			4.63707			4.53401			4.46747						3.66255			4.88544			4.85262			4.7016			4.48154			4.4264
			4.95315			4.77591			4.63727			4.63681			4.53249			4.46851						3.66351			4.88831			4.85063			4.70327			4.47801			4.42619
			4.9519			4.77941			4.63336			4.63287			4.53202			4.46677						3.66612			4.886			4.85385			4.70285			4.47751			4.42722
			4.95108			4.77745			4.64077			4.63735			4.52906			4.46422						3.66566			4.88841			4.84999			4.70103			4.47686			4.42311
			4.95246			4.77459			4.63901			4.64019			4.5333			4.46624						3.66454			4.89029			4.85221			4.70352			4.47685			4.42454
			4.95018			4.78077			4.63578			4.63481			4.53563			4.4636						3.66477			4.8903			4.85148			4.70263			4.4773			4.42423
			4.9491			4.78157			4.63593			4.63419			4.5305			4.46192						3.66342			4.88784			4.85037			4.69777			4.47771			4.42573
			4.94961			4.78048			4.63537			4.63655			4.53379			4.46446						3.66071			4.88823			4.85171			4.70148			4.47686			4.42245
			4.95247			4.7809			4.63431			4.63664			4.53198			4.46483						3.66214			4.88944			4.85742			4.70122			4.47953			4.42248
			4.95089			4.77952			4.63405			4.63553			4.53054			4.462						3.66373			4.89104			4.85235			4.69756			4.48227			4.42373
			4.94762			4.7803			4.6337			4.63287			4.52988			4.46372						3.6635			4.88693			4.84978			4.70012			4.47969			4.42354
			4.95336			4.78133			4.63488			4.63391			4.53009			4.46588						3.66339			4.88706			4.85042			4.69807			4.48276			4.41846
			4.95104			4.78256			4.63595			4.63532			4.53246			4.46591						3.6624			4.88967			4.85283			4.70055			4.47982			4.42124
			4.95116			4.78089			4.63757			4.63251			4.53289			4.4657						3.66502			4.88932			4.85165			4.70108			4.47753			4.42434
			4.94776			4.77622			4.63661			4.63258			4.53165			4.46794						3.66473			4.89005			4.84863			4.70162			4.4787			4.42575
			4.94939			4.77935			4.6357			4.63058			4.53059			4.46618						3.66485			4.89152			4.85122			4.7048			4.4776			4.42659
			4.95286			4.77972			4.63494			4.6343			4.5304			4.46212						3.6659			4.89028			4.85228			4.7033			4.48108			4.42856
			4.9482			4.78085			4.63535			4.63528			4.53107			4.46247						3.66549			4.8874			4.85256			4.7046			4.47601			4.42466
			4.95019			4.78092			4.63721			4.63574			4.53399			4.46457						3.66302			4.88899			4.8499			4.70302			4.47573			4.42533
			4.95267			4.78059			4.63979			4.63243			4.53137			4.46382						3.66236			4.8861			4.84474			4.69982			4.47802			4.42838
			4.94896			4.77935			4.63927			4.63006			4.53455			4.46262						3.66039			4.88718			4.85296			4.70273			4.47653			4.4281
			4.9505			4.778			4.63499			4.63489			4.53379			4.46579						3.66219			4.88755			4.84989			4.70182			4.47462			4.4284
			4.95387			4.78269			4.63566			4.63557			4.53054			4.46593						3.66318			4.89073			4.84993			4.69981			4.4783			4.42592
			4.95238			4.78312			4.63641			4.63495			4.53186			4.46366						3.66164			4.89128			4.8492			4.69969			4.4761			4.43012
			4.94954			4.77658			4.63653			4.63621			4.53228			4.46428						3.6642			4.88885			4.85284			4.69978			4.47607			4.43047
			4.94773			4.77825			4.63323			4.63352			4.53324			4.46811						3.66482			4.88641			4.84914			4.7005			4.48139			4.42681
			4.95048			4.77729			4.63346			4.63291			4.53432			4.4684						3.66209			4.88921			4.84771			4.69903			4.48242			4.42627
			4.95048			4.77749			4.63601			4.63105			4.53144			4.4653						3.66437			4.89161			4.85077			4.70072			4.47922			4.428
			4.94665			4.77856			4.6345			4.63435			4.52939			4.46382						3.66232			4.88944			4.85119			4.70162			4.47836			4.42979
			4.95155			4.777			4.63272			4.63481			4.53351			4.4637						3.66251			4.88213			4.85404			4.70736			4.48108			4.42886
			4.94999			4.77895			4.63196			4.63274			4.53152			4.46392						3.66237			4.8839			4.84945			4.70064			4.48136			4.42523
			4.95071			4.77707			4.63058			4.63212			4.53317			4.46284						3.6646			4.89124			4.84894			4.69848			4.48197			4.4247
			4.95209			4.77844			4.63168			4.63684			4.53452			4.46245						3.66944			4.89099			4.8478			4.70157			4.47994			4.42743
			4.95048			4.77776			4.63581			4.63806			4.53152			4.46834						3.66592			4.88521			4.85415			4.70156			4.48037			4.42368
			4.94603			4.78144			4.632			4.6349			4.53286			4.46644						3.66681			4.88909			4.85183			4.70164			4.48264			4.42677
			4.94809			4.77947			4.63039			4.63711			4.53405			4.4673						3.66721			4.88673			4.85153			4.7017			4.48093			4.42878
			4.94795			4.77549			4.63189			4.6406			4.53624			4.46738						3.66637			4.88651			4.85162			4.7011			4.48109			4.42269
			4.94617			4.77769			4.63239			4.64015			4.53028			4.47032						3.66569			4.8906			4.85253			4.70442			4.47849			4.42623
			4.95052			4.78072			4.62807			4.63539			4.52901			4.46604						3.664			4.88788			4.85095			4.70449			4.47971			4.4277
			4.94826			4.77794			4.62815			4.63789			4.53266			4.46441						3.66288			4.88993			4.85469			4.70144			4.48228			4.42758
			4.95044			4.78104			4.63171			4.63736			4.53266			4.46494						3.66402			4.88579			4.84871			4.70406			4.47985			4.42819
			4.9526			4.7803			4.6316			4.63614			4.53258			4.46443						3.66393			4.88269			4.84722			4.70102			4.48076			4.42229
			4.94741			4.77844			4.63115			4.63675			4.53529			4.46461						3.66498			4.88677			4.85011			4.69801			4.48116			4.42622
			4.95164			4.78127			4.62781			4.63605			4.53409			4.46628						3.66301			4.88945			4.84859			4.69949			4.47726			4.42609
			4.95135			4.77888			4.62535			4.63415			4.53491			4.46745						3.66548			4.89054			4.85023			4.69929			4.48109			4.42418
			4.94684			4.7828			4.63122			4.63247			4.53336			4.46195						3.66478			4.88805			4.85529			4.70286			4.48161			4.42809
			4.94792			4.78846			4.63293			4.63827			4.53021			4.46364						3.6652			4.88769			4.85413			4.70181			4.48265			4.42827
			4.94785			4.78501			4.6323			4.63804			4.5345			4.46952						3.66432			4.88873			4.85046			4.69921			4.48628			4.42577
			4.94399			4.78389			4.63033			4.63666			4.53414			4.47128						3.66076			4.88773			4.85194			4.69912			4.48706			4.42801
			4.94566			4.78835			4.63328			4.63905			4.53053			4.46281						3.66387			4.88774			4.85339			4.70458			4.48133			4.43021
			4.94879			4.78672			4.63666			4.63974			4.52933			4.46666						3.66843			4.88757			4.85242			4.70768			4.48384			4.42812
			4.94563			4.78787			4.63583			4.63881			4.53402			4.46927						3.66713			4.88771			4.85021			4.70656			4.48421			4.42638
			4.94604			4.78723			4.63871			4.63376			4.53146			4.4669						3.66558			4.88498			4.84673			4.70226			4.48395			4.42636
			4.94823			4.78428			4.63368			4.63868			4.53237			4.46803						3.66277			4.88687			4.84787			4.70249			4.48493			4.43023
			4.94792			4.78699			4.63504			4.6384			4.53354			4.46573						3.66654			4.89021			4.84909			4.70356			4.48509			4.43225
			4.95168			4.78733			4.63651			4.63873			4.53264			4.46279						3.66813			4.8911			4.85056			4.70199			4.48496			4.42836
			4.94707			4.7892			4.63637			4.6391			4.53411			4.46516						3.66444			4.88814			4.85021			4.70017			4.48676			4.42836
			4.94749			4.78867			4.63992			4.63449			4.53415			4.46726						3.66172			4.88398			4.8493			4.70509			4.49037			4.4287
			4.94799			4.78617			4.63459			4.63127			4.53411			4.47033						3.66389			4.88649			4.84792			4.70616			4.48386			4.42464
			4.95165			4.78754			4.6352			4.63399			4.53473			4.47256						3.66609			4.88938			4.85194			4.70491			4.48002			4.42337
			4.95139			4.78898			4.63493			4.63439			4.53632			4.46914						3.6633			4.88887			4.8536			4.70364			4.48657			4.42577
			4.95373			4.78643			4.6382			4.63813			4.53211			4.46704						3.66344			4.88943			4.84793			4.70361			4.48335			4.42989
			4.95224			4.78846			4.64123			4.6399			4.53678			4.4687						3.66664			4.88832			4.8521			4.70607			4.48205			4.43118
			4.95111			4.78911			4.63648			4.63297			4.53674			4.46807						3.66481			4.88947			4.85379			4.70262			4.48823			4.42936
			4.95196			4.78695			4.63395			4.6332			4.53131			4.46845						3.6657			4.89179			4.85108			4.7033			4.48367			4.42882
			4.94933			4.78806			4.63501			4.63535			4.53188			4.46757						3.66797			4.88958			4.84841			4.70576			4.48086			4.4281
			4.94841			4.78651			4.63783			4.63252			4.53142			4.46399						3.66437			4.88845			4.85304			4.70259			4.48429			4.42608
			4.95018			4.78895			4.63766			4.63636			4.52906			4.46303						3.66638			4.89155			4.85241			4.70075			4.48536			4.42676
			4.95313			4.78665			4.6372			4.6418			4.53383			4.46681						3.66696			4.88678			4.85001			4.7066			4.48425			4.42596
			4.95208			4.78427			4.63633			4.63971			4.53452			4.47306						3.66402			4.88378			4.85159			4.70535			4.48287			4.42606
			4.94804			4.78482			4.63515			4.63651			4.53035			4.46997						3.66665			4.88636			4.85783			4.70694			4.48036			4.42914
			4.94921			4.78559			4.63769			4.63844			4.53372			4.46685						3.66819			4.88819			4.85359			4.70853			4.48341			4.4278
			4.94947			4.78613			4.6402			4.63872			4.53775			4.46579						3.66427			4.89082			4.85478			4.70305			4.48515			4.42876
			4.9479			4.78652			4.63797			4.63542			4.53458			4.46329						3.66484			4.89126			4.85422			4.70289			4.48504			4.42887
			4.94602			4.78718			4.63689			4.63382			4.53366			4.46959						3.66583			4.89161			4.85156			4.70508			4.48121			4.42394
			4.94727			4.78732			4.63164			4.6376			4.53148			4.47108						3.66433			4.89124			4.85348			4.70232			4.48546			4.42727
			4.95295			4.78905			4.63174			4.63913			4.53356			4.46816						3.66272			4.88725			4.85255			4.70257			4.48657			4.43014
			4.94964			4.79007			4.63718			4.63712			4.53472			4.46702						3.66638			4.88758			4.85219			4.7046			4.48595			4.43201
			4.94371			4.78714			4.63508			4.63386			4.53625			4.46686						3.66839			4.89286			4.85287			4.70633			4.49008			4.43541
			4.94642			4.78521			4.63789			4.63903			4.53456			4.46867						3.6659			4.89311			4.85593			4.70949			4.49187			4.4347
			4.94786			4.78365			4.63609			4.6369			4.5321			4.47063						3.66458			4.89114			4.85701			4.70296			4.48679			4.43148
			4.94771			4.7843			4.63533			4.63489			4.53108			4.46805						3.66458			4.89087			4.85228			4.70504			4.48208			4.43265
			4.95107			4.78949			4.63953			4.63989			4.53125			4.47128						3.66583			4.89292			4.85421			4.70716			4.48437			4.43202
			4.95249			4.78876			4.64144			4.6382			4.52979			4.47057						3.67051			4.8881			4.85574			4.70782			4.48979			4.43206
			4.9515			4.78827			4.63976			4.63564			4.52997			4.47077						3.6712			4.88855			4.85362			4.70918			4.48452			4.43118
			4.94652			4.79092			4.63816			4.63678			4.53209			4.4691						3.66789			4.89078			4.85349			4.70619			4.48217			4.42868
			4.94613			4.79			4.63684			4.63718			4.52837			4.46637						3.66696			4.89186			4.85671			4.70365			4.48238			4.4276
			4.9503			4.78835			4.6355			4.63776			4.52906			4.4689						3.66819			4.89094			4.85672			4.70327			4.48161			4.4298
			4.95162			4.78954			4.63752			4.63795			4.53322			4.46988						3.66744			4.89421			4.8535			4.70507			4.48015			4.43054
			4.95409			4.79103			4.6369			4.63718			4.53235			4.46805						3.66721			4.89492			4.85574			4.70425			4.4829			4.43268
			4.95305			4.78882			4.63283			4.63425			4.53403			4.46771						3.66776			4.89313			4.85647			4.70418			4.48419			4.43119
			4.95251			4.79027			4.62953			4.63552			4.53438			4.46816						3.66728			4.89315			4.85768			4.70561			4.48423			4.43439
			4.94728			4.79285			4.63042			4.63689			4.53433			4.4661						3.66739			4.89371			4.85618			4.70757			4.48848			4.43583
			4.94705			4.78825			4.62954			4.63507			4.53228			4.46943						3.66832			4.8927			4.85661			4.70755			4.48654			4.43783
			4.9489			4.78804			4.62922			4.63667			4.53155			4.46828						3.66754			4.89235			4.85406			4.707			4.48773			4.43625
			4.94914			4.78928			4.63195			4.63693			4.53544			4.4682						3.66616			4.89414			4.85684			4.70502			4.48872			4.43168
			4.94955			4.78683			4.63351			4.63604			4.53577			4.46901						3.66945			4.89208			4.85721			4.70383			4.48629			4.43632
			4.94726			4.7895			4.63432			4.63404			4.53204			4.46763						3.66781			4.89136			4.85537			4.70503			4.48437			4.43591
			4.94849			4.79029			4.63479			4.63641			4.53341			4.46638						3.66874			4.89186			4.85719			4.70685			4.48618			4.43426
			4.95134			4.79052			4.6345			4.63356			4.53171			4.46627						3.66788			4.89237			4.85651			4.70759			4.48832			4.43283
			4.94803			4.78538			4.6328			4.63551			4.53048			4.46874						3.66901			4.89345			4.85779			4.71027			4.48689			4.43504
			4.95126			4.78665			4.63156			4.63541			4.53241			4.47176						3.66878			4.88938			4.85663			4.7059			4.4885			4.43493
			4.94954			4.78737			4.63529			4.63519			4.53436			4.46775						3.66838			4.88975			4.85916			4.7046			4.49133			4.43454
			4.94671			4.78374			4.63257			4.63176			4.53612			4.46807						3.6695			4.89355			4.85636			4.70455			4.48755			4.43204
			4.94844			4.78686			4.63265			4.63071			4.53219			4.46827						3.66757			4.88796			4.85707			4.70605			4.4851			4.43514
			4.94666			4.79257			4.637			4.63216			4.53336			4.46631						3.6686			4.88971			4.86099			4.70887			4.48983			4.43904
			4.94749			4.78598			4.63355			4.63017			4.53358			4.46689						3.66857			4.89378			4.85629			4.70617			4.4899			4.43639
			4.94598			4.78223			4.62993			4.6336			4.53079			4.46957						3.66897			4.89273			4.85865			4.70574			4.48588			4.4328
			4.94751			4.78485			4.6344			4.63137			4.53122			4.46713						3.6699			4.89299			4.8595			4.70344			4.48395			4.43601
			4.95193			4.78875			4.63466			4.63506			4.53188			4.46748						3.67011			4.89621			4.85724			4.7029			4.48542			4.43657
			4.94872			4.78909			4.63395			4.63664			4.53153			4.47137						3.66863			4.89884			4.85903			4.71101			4.49214			4.43801
			4.94975			4.78682			4.63346			4.63068			4.53343			4.47055						3.66799			4.89498			4.85978			4.71343			4.48906			4.43879
			4.94801			4.7907			4.63261			4.63062			4.53242			4.46922						3.66811			4.89069			4.85863			4.70686			4.48896			4.44274
			4.94528			4.792			4.63227			4.63145			4.53232			4.47157						3.66945			4.89296			4.85779			4.70447			4.48874			4.43834
			4.95092			4.78925			4.63236			4.62855			4.5296			4.46976						3.66972			4.89133			4.85986			4.70437			4.48608			4.43464
			4.94893			4.79177			4.63421			4.63222			4.53072			4.46727						3.66837			4.89221			4.85721			4.70579			4.48585			4.43649
			4.95062			4.7917			4.6328			4.63689			4.53227			4.46793						3.66815			4.89502			4.85907			4.7082			4.48747			4.4383
			4.95012			4.78638			4.63298			4.63406			4.53218			4.4684						3.67225			4.89319			4.86037			4.71021			4.4886			4.43536
			4.95057			4.79096			4.63229			4.62895			4.53503			4.4709						3.67177			4.89359			4.85792			4.70847			4.48959			4.43256
			4.94697			4.79334			4.63435			4.63231			4.53449			4.46816						3.67033			4.89399			4.86004			4.71087			4.49324			4.43287
			4.94751			4.78945			4.63463			4.6331			4.53343			4.47114						3.66899			4.89506			4.86117			4.71214			4.49463			4.4343
			4.94954			4.79437			4.63355			4.63404			4.53137			4.47144						3.66833			4.89354			4.861			4.70824			4.49148			4.43465
			4.94988			4.79704			4.63501			4.63786			4.5313			4.47056						3.66703			4.89299			4.86068			4.70624			4.49125			4.43204
			4.95021			4.79481			4.63816			4.63467			4.53559			4.46935						3.66918			4.89311			4.85844			4.70493			4.49231			4.43222
			4.95557			4.79458			4.63519			4.62979			4.53304			4.47128						3.66986			4.8918			4.86144			4.70514			4.49331			4.43155
			4.95219			4.79027			4.63583			4.62973			4.5338			4.47298						3.66725			4.89242			4.86032			4.70547			4.49352			4.4379
			4.95137			4.78982			4.63633			4.64104			4.53504			4.46832						3.66754			4.89197			4.85635			4.70317			4.49458			4.43943
			4.95842			4.79048			4.63461			4.64038			4.53702			4.47225						3.66796			4.89359			4.85925			4.70273			4.49306			4.4384
			4.95331			4.78968			4.63687			4.63463			4.53672			4.47408						3.67091			4.89311			4.86205			4.70748			4.49124			4.43451
			4.9485			4.79305			4.63999			4.63755			4.53482			4.4718						3.66968			4.88845			4.86011			4.70848			4.49188			4.43262
			4.95282			4.79119			4.63797			4.6392			4.53401			4.47588						3.66914			4.89265			4.8589			4.70616			4.49284			4.43636
			4.94938			4.78862			4.63774			4.63693			4.53351			4.4709						3.66869			4.89813			4.85788			4.70615			4.48705			4.43711
			4.95321			4.78882			4.63725			4.63756			4.52937			4.47202						3.66784			4.89306			4.86198			4.704			4.48756			4.43742
			4.95857			4.7875			4.63454			4.6407			4.5326			4.47576						3.66784			4.89262			4.86424			4.7029			4.4924			4.43485
			4.95549			4.79004			4.63502			4.63943			4.5361			4.47475						3.66882			4.89362			4.8616			4.70271			4.49181			4.43527
			4.95107			4.78721			4.63499			4.63738			4.53581			4.46803						3.66869			4.89528			4.8562			4.7059			4.49191			4.43284
			4.95101			4.78824			4.63486			4.63622			4.5342			4.47382						3.67096			4.89554			4.85843			4.70922			4.49302			4.43473
			4.94964			4.79082			4.63801			4.63949			4.52972			4.47305						3.6703			4.89074			4.86035			4.70552			4.48984			4.43405
			4.95318			4.78915			4.63622			4.64389			4.52879			4.47208						3.67129			4.8881			4.86076			4.70508			4.48916			4.43286
			4.95347			4.78896			4.63675			4.63735			4.53718			4.47064						3.67056			4.89256			4.86001			4.70588			4.48992			4.43435
			4.95196			4.78821			4.63443			4.63816			4.53646			4.47257						3.66994			4.89293			4.86095			4.70704			4.48959			4.43639
			4.9493			4.78677			4.63881			4.63831			4.53433			4.47722						3.66775			4.88913			4.8612			4.70942			4.49207			4.43532
			4.94969			4.78928			4.63555			4.64104			4.53232			4.46872						3.66801			4.89492			4.85734			4.70712			4.4903			4.43279
			4.95142			4.7903			4.63762			4.63927			4.53602			4.47043						3.66976			4.89164			4.85895			4.70427			4.48829			4.43899
			4.95119			4.79373			4.638			4.63912			4.53436			4.46816						3.66759			4.89113			4.86049			4.70721			4.49072			4.43626
			4.95269			4.78869			4.63569			4.6369			4.53365			4.47032						3.6666			4.89215			4.8602			4.70837			4.49304			4.4391
			4.94745			4.78878			4.63516			4.63925			4.53615			4.47525						3.66976			4.89339			4.86188			4.70712			4.49058			4.43939
			4.94527			4.79125			4.63506			4.63778			4.53664			4.47028						3.67048			4.89529			4.85861			4.70708			4.49184			4.43804
			4.94631			4.78574			4.63604			4.63314			4.53687			4.47358						3.66949			4.8901			4.85995			4.71056			4.49036			4.43873
			4.95162			4.79265			4.63389			4.638			4.53384			4.4748						3.66788			4.89087			4.86095			4.71079			4.49033			4.4377
			4.95307			4.79892			4.6331			4.63904			4.53133			4.47333						3.66697			4.89162			4.86201			4.70712			4.48914			4.43801
			4.94123			4.7953			4.63532			4.6348			4.53446			4.46867						3.66897			4.89105			4.86053			4.70535			4.49217			4.43702
			4.94568			4.79442			4.63349			4.63993			4.53415			4.46941						3.66908			4.89116			4.85705			4.70507			4.49077			4.43756
			4.95388			4.79431			4.63747			4.638			4.53681			4.47314						3.66704			4.89086			4.8571			4.70773			4.49238			4.43622
			4.9509			4.79588			4.63765			4.63467			4.53525			4.46898						3.66761			4.89332			4.85745			4.70544			4.49633			4.43885
			4.95122			4.79529			4.63782			4.63858			4.53102			4.46785						3.66931			4.88876			4.85952			4.70531			4.49276			4.43955
			4.94943			4.78852			4.63742			4.63992			4.53202			4.46932						3.6706			4.89005			4.85903			4.70829			4.4925			4.43607
			4.94594			4.79579			4.63708			4.64358			4.53266			4.47242						3.66766			4.89385			4.86374			4.70973			4.4932			4.44121
			4.95032			4.79281			4.63786			4.63796			4.5333			4.46784						3.66554			4.89389			4.86009			4.7104			4.49285			4.44078
			4.94919			4.78782			4.63947			4.63789			4.53467			4.47191						3.66665			4.89349			4.8593			4.70775			4.49057			4.44046
			4.94929			4.78981			4.63618			4.63969			4.53351			4.4745						3.66708			4.88962			4.8583			4.7038			4.48988			4.43998
			4.95208			4.79107			4.63932			4.64076			4.53993			4.47126						3.66937			4.89146			4.85651			4.70316			4.4916			4.44105
			4.95043			4.7919			4.63697			4.64034			4.53864			4.46904						3.66786			4.891			4.85643			4.70646			4.49161			4.44045
			4.94799			4.79276			4.63709			4.64048			4.53692			4.47211						3.66467			4.88787			4.85828			4.71016			4.49302			4.4424
			4.94893			4.78951			4.63859			4.64117			4.53955			4.47275						3.66487			4.89051			4.85996			4.70628			4.4979			4.44314
			4.94959			4.78954			4.63426			4.64287			4.53602			4.46992						3.66692			4.88976			4.85803			4.7094			4.49331			4.43953
			4.94635			4.79079			4.64063			4.64475			4.53789			4.46644						3.66939			4.89127			4.85819			4.71236			4.49358			4.439
			4.94637			4.78766			4.64121			4.64474			4.53784			4.47336						3.66687			4.89399			4.85805			4.71294			4.49583			4.4394
			4.94642			4.78748			4.63822			4.64382			4.53563			4.47182						3.66865			4.89164			4.8585			4.71248			4.4944			4.43363
			4.95026			4.78895			4.63851			4.63947			4.53409			4.46983						3.66741			4.89161			4.86026			4.7118			4.49692			4.43729
			4.95048			4.78942			4.63752			4.63788			4.53327			4.47256						3.66509			4.89001			4.863			4.71274			4.49521			4.44372
			4.94829			4.78898			4.64136			4.6414			4.53072			4.4718						3.66527			4.89114			4.86242			4.7086			4.49498			4.44282
			4.94844			4.78508			4.63867			4.64197			4.53447			4.46715						3.66815			4.88992			4.86046			4.7071			4.49077			4.44109
			4.94687			4.78589			4.63211			4.63845			4.53481			4.46861						3.66813			4.89278			4.85763			4.7075			4.49049			4.44031
			4.94941			4.78378			4.63377			4.63722			4.53485			4.4734						3.66615			4.89527			4.85554			4.70975			4.49508			4.44017
			4.94816			4.78412			4.63516			4.64021			4.53437			4.4706						3.66906			4.89216			4.85719			4.70998			4.49365			4.44144
			4.94994			4.78647			4.63855			4.63659			4.53644			4.46845						3.66712			4.88981			4.86042			4.71178			4.49553			4.44267
			4.95004			4.7867			4.63962			4.63733			4.53679			4.46959						3.66142			4.88921			4.85926			4.71102			4.49343			4.44062
			4.94835			4.7865			4.63548			4.64103			4.53535			4.47213						3.66272			4.89113			4.85768			4.71262			4.49423			4.44142
			4.94924			4.78972			4.63395			4.63985			4.53137			4.47068						3.66797			4.88773			4.8587			4.71087			4.49446			4.43929
			4.95251			4.79148			4.63409			4.63999			4.53226			4.47056						3.66603			4.89054			4.85995			4.70498			4.49593			4.44028
			4.95137			4.79549			4.63329			4.63695			4.5363			4.47377						3.66355			4.89091			4.85937			4.7051			4.49373			4.44094
			4.95117			4.79159			4.63512			4.63758			4.53704			4.4718						3.66668			4.89278			4.8598			4.71033			4.49637			4.43688
			4.95116			4.78668			4.63359			4.64107			4.53568			4.47227						3.66431			4.89204			4.86309			4.70873			4.49204			4.43777
			4.954			4.79246			4.6319			4.64113			4.53423			4.47527						3.66251			4.89309			4.86107			4.70877			4.49201			4.44267
			4.95571			4.78963			4.63628			4.6405			4.53705			4.47353						3.66652			4.8864			4.85955			4.71053			4.4951			4.44297
			4.952			4.79201			4.63271			4.63871			4.53438			4.47283						3.66931			4.89097			4.86014			4.71066			4.4959			4.43908
			4.95173			4.79717			4.63106			4.64045			4.53742			4.47135						3.6674			4.89336			4.86108			4.70828			4.49802			4.44575
			4.95102			4.79316			4.63213			4.64203			4.54177			4.47438						3.66704			4.89231			4.8612			4.70641			4.49521			4.44528
			4.952			4.79159			4.63013			4.63761			4.53993			4.47337						3.66509			4.89137			4.8591			4.70683			4.49164			4.44222
			4.95157			4.79753			4.63363			4.64067			4.53409			4.47493						3.66623			4.88832			4.85831			4.70495			4.49646			4.44313
			4.95334			4.79484			4.63538			4.64794			4.53593			4.47358						3.66615			4.89257			4.85723			4.70601			4.4946			4.44459
			4.95316			4.7948			4.63441			4.64306			4.53727			4.46979						3.66718			4.89347			4.86028			4.70757			4.49233			4.44558
			4.95206			4.79453			4.63547			4.63774			4.53412			4.46939						3.66732			4.8936			4.8605			4.70661			4.49705			4.4445
			4.9546			4.79741			4.63515			4.64164			4.53372			4.46864						3.66444			4.88983			4.862			4.70656			4.49052			4.44025
			4.95584			4.79531			4.63684			4.64113			4.53477			4.46645						3.66676			4.8902			4.85868			4.70759			4.48997			4.44114
			4.95633			4.79596			4.634			4.64197			4.5358			4.46972						3.66562			4.88784			4.86174			4.71088			4.49338			4.44653
			4.95771			4.79667			4.63101			4.64297			4.5398			4.4743						3.66489			4.88815			4.86113			4.71038			4.49571			4.44325
			4.95374			4.79236			4.63517			4.6399			4.54045			4.47046						3.66674			4.88922			4.85902			4.70945			4.49802			4.44089
			4.95463			4.7945			4.63724			4.64199			4.54089			4.47135						3.66707			4.88849			4.85763			4.70986			4.50049			4.43933
			4.95735			4.7932			4.63565			4.64073			4.53461			4.47047						3.66835			4.88515			4.86267			4.708			4.49826			4.44397
			4.95128			4.79535			4.63507			4.6388			4.53436			4.46373						3.66316			4.88831			4.86163			4.70956			4.50058			4.44611
			4.95156			4.79512			4.63614			4.63681			4.53723			4.46829						3.66063			4.88983			4.86067			4.70606			4.50022			4.44073
			4.95822			4.79183			4.63583			4.63832			4.53852			4.47284						3.66544			4.88878			4.85742			4.70672			4.49571			4.4394
			4.95494			4.79779			4.63557			4.6388			4.53583			4.46943						3.66508			4.88978			4.85653			4.7088			4.50191			4.44245
			4.95097			4.79629			4.63454			4.63827			4.53315			4.46963						3.66364			4.89241			4.85968			4.70799			4.50419			4.44198
			4.95062			4.7924			4.63498			4.64239			4.53209			4.47465						3.66654			4.89084			4.86176			4.70719			4.50169			4.4446
			4.95247			4.79243			4.63717			4.63797			4.53318			4.47359						3.66785			4.89143			4.86058			4.70713			4.49972			4.44544
			4.95098			4.78726			4.63694			4.63953			4.53425			4.47398						3.66183			4.89025			4.85466			4.70776			4.50026			4.44526
			4.95018			4.79049			4.6364			4.63851			4.5341			4.47202						3.6634			4.893			4.85934			4.70517			4.50284			4.44661
			4.95299			4.79324			4.63537			4.63525			4.53358			4.47271						3.66603			4.89255			4.86318			4.70746			4.49978			4.44255
			4.95557			4.79476			4.63971			4.63809			4.53358			4.47417						3.66418			4.89234			4.85822			4.70891			4.50169			4.44304
			4.95429			4.79707			4.63949			4.63784			4.53446			4.46971						3.66405			4.89315			4.85796			4.70999			4.50307			4.44787
			4.95642			4.79361			4.63789			4.64095			4.53356			4.47188						3.66618			4.89225			4.86064			4.70922			4.50228			4.44343
			4.95451			4.79507			4.63784			4.64347			4.53223			4.47181						3.66694			4.89388			4.86209			4.70733			4.50538			4.44325
			4.95709			4.79591			4.6388			4.64283			4.53541			4.46739						3.66637			4.89072			4.86356			4.71008			4.50396			4.44321
			4.95641			4.79404			4.63749			4.63909			4.53548			4.47322						3.6679			4.89149			4.86353			4.71134			4.50103			4.44509
			4.95753			4.7956			4.63814			4.64234			4.53701			4.47194						3.66563			4.8913			4.85901			4.70518			4.50012			4.4458
			4.95826			4.79641			4.63809			4.63925			4.53468			4.47048						3.66353			4.88908			4.86111			4.70468			4.50123			4.44535
			4.95598			4.79577			4.63699			4.6393			4.53465			4.46938						3.66369			4.89445			4.86393			4.71237			4.50256			4.44438
			4.95761			4.79886			4.63867			4.64157			4.53351			4.47335						3.66387			4.89253			4.86212			4.71116			4.50236			4.44798
			4.95625			4.80007			4.63526			4.64105			4.53285			4.47439						3.66649			4.89184			4.86001			4.70779			4.50201			4.44349
			4.95967			4.79874			4.63352			4.63672			4.53517			4.46851						3.66454			4.89507			4.86151			4.71314			4.50325			4.44202
			4.95813			4.79562			4.63826			4.63582			4.53763			4.46873						3.66335			4.88832			4.86184			4.7119			4.50506			4.44609
			4.95798			4.79387			4.63903			4.63885			4.53906			4.4726						3.66328			4.888			4.86131			4.71036			4.50624			4.44924
			4.95853			4.79798			4.63716			4.63543			4.5345			4.47063						3.66271			4.89351			4.86184			4.70986			4.5054			4.44695
			4.96263			4.7954			4.63988			4.63579			4.53864			4.46939						3.66972			4.89019			4.86499			4.71008			4.5031			4.44595
			4.96244			4.79368			4.64355			4.63776			4.54099			4.47028						3.66771			4.88912			4.86205			4.71073			4.50346			4.44794
			4.95922			4.7945			4.63579			4.64005			4.53583			4.4705						3.66227			4.89094			4.86004			4.70736			4.50312			4.44789
			4.95771			4.79437			4.63677			4.64162			4.53682			4.47201						3.66477			4.89541			4.85975			4.70804			4.5048			4.44384
			4.95927			4.78974			4.63851			4.64313			4.53575			4.47365						3.66459			4.89237			4.85886			4.70971			4.50408			4.44495
			4.95737			4.79391			4.63742			4.64148			4.53385			4.47297						3.66583			4.89407			4.8604			4.70793			4.50017			4.45258
			4.95825			4.79071			4.63917			4.64194			4.53629			4.47399						3.66704			4.89052			4.8621			4.70712			4.5035			4.45571
			4.95559			4.79282			4.64231			4.64268			4.53838			4.4719						3.66508			4.88773			4.86197			4.70802			4.50508			4.44786
			4.95277			4.79641			4.64024			4.63903			4.53919			4.47023						3.66471			4.89088			4.86292			4.7114			4.50543			4.44795
			4.95378			4.79542			4.63684			4.6393			4.53553			4.47617						3.66548			4.89083			4.86261			4.71138			4.50192			4.44849
			4.95407			4.79509			4.63548			4.64054			4.53572			4.47297						3.66471			4.89377			4.85992			4.71076			4.50373			4.44732
			4.96091			4.7968			4.63661			4.63851			4.53713			4.47208						3.66351			4.89403			4.86348			4.71294			4.50449			4.44965
			4.95679			4.79509			4.63566			4.63606			4.53468			4.47568						3.66289			4.89222			4.86126			4.71548			4.50368			4.45244
			4.95656			4.79573			4.63903			4.63471			4.53149			4.47489						3.66141			4.89078			4.85837			4.71281			4.50557			4.45019
			4.961			4.79317			4.63815			4.63462			4.53403			4.47617						3.66174			4.89399			4.85858			4.70745			4.50774			4.44814
			4.96075			4.78964			4.63356			4.64095			4.53719			4.47323						3.66692			4.8939			4.85871			4.70985			4.50391			4.44932
			4.95852			4.7895			4.63734			4.64043			4.53379			4.47479						3.66687			4.89063			4.85741			4.70923			4.5057			4.4509
			4.9599			4.7899			4.64262			4.63687			4.53869			4.4738						3.66619			4.88975			4.85773			4.71027			4.50491			4.45179
			4.96236			4.7927			4.64213			4.6372			4.5403			4.47026						3.66654			4.89318			4.86029			4.71071			4.49877			4.44987
			4.9599			4.79379			4.6434			4.64073			4.53751			4.47226						3.66445			4.89247			4.86327			4.70919			4.50101			4.44667
			4.95815			4.79125			4.64158			4.6425			4.54082			4.47293						3.66437			4.88865			4.85912			4.70793			4.5042			4.44814
			4.96378			4.79123			4.64046			4.63635			4.53583			4.47161						3.66873			4.89047			4.85823			4.71293			4.50244			4.44459
			4.96053			4.79248			4.63978			4.63869			4.53157			4.47335						3.66433			4.89036			4.86243			4.71128			4.5052			4.44393
			4.96048			4.79338			4.63662			4.64284			4.53593			4.4744						3.66298			4.89045			4.85961			4.71231			4.50145			4.44602
			4.96038			4.79299			4.63668			4.64244			4.54031			4.4731						3.66291			4.89318			4.85634			4.71208			4.50044			4.44784
			4.9606			4.78989			4.63787			4.64145			4.53976			4.47287						3.66342			4.89612			4.86035			4.71428			4.50495			4.44647
			4.96129			4.7927			4.63435			4.64101			4.5394			4.47563						3.66369			4.89491			4.86187			4.71392			4.50357			4.44767
			4.96133			4.79436			4.63528			4.64092			4.5351			4.4747						3.66554			4.89032			4.86231			4.70914			4.50281			4.44622
			4.95799			4.79072			4.6394			4.64639			4.5347			4.47541						3.6667			4.89076			4.86121			4.71065			4.50156			4.44662
			4.95508			4.79503			4.64131			4.64511			4.53856			4.47305						3.66603			4.89293			4.86086			4.71039			4.50409			4.44412
			4.96069			4.79427			4.63885			4.64242			4.53879			4.47598						3.66581			4.89143			4.86077			4.7103			4.50549			4.44894
			4.96031			4.79649			4.63463			4.64858			4.5378			4.47501						3.6654			4.89322			4.8621			4.7123			4.50832			4.45233
			4.95664			4.79539			4.63501			4.64384			4.54071			4.47279						3.6657			4.89185			4.8604			4.71753			4.51112			4.45103
			4.95458			4.79624			4.64246			4.64228			4.5383			4.47547						3.66449			4.89039			4.86415			4.71289			4.51023			4.45098
			4.95507			4.80082			4.63978			4.64412			4.53722			4.47578						3.66396			4.89314			4.86131			4.71241			4.50823			4.45128
			4.96138			4.80037			4.63815			4.64549			4.53516			4.47408						3.6691			4.88959			4.86081			4.7146			4.50877			4.4516
			4.95699			4.80341			4.64088			4.64564			4.53483			4.47073						3.66886			4.89229			4.86165			4.7112			4.51341			4.45444
			4.95806			4.79781			4.64085			4.64274			4.53375			4.47395						3.66673			4.89571			4.86361			4.71114			4.51119			4.45538
			4.96044			4.7976			4.64197			4.64253			4.53477			4.47473						3.66534			4.89173			4.86414			4.71069			4.50949			4.45228
			4.96034			4.79826			4.64391			4.64442			4.53851			4.47333						3.66509			4.89133			4.86183			4.71063			4.51538			4.45113
			4.9558			4.79537			4.64309			4.64565			4.53874			4.47287						3.66657			4.89081			4.86267			4.70817			4.50923			4.44998
			4.95973			4.79582			4.6433			4.64259			4.53913			4.47409						3.66838			4.88761			4.86086			4.71315			4.50411			4.45227
			4.96033			4.79767			4.64206			4.64283			4.53693			4.4751						3.6671			4.89315			4.85865			4.71457			4.50689			4.45032
			4.95987			4.79958			4.64238			4.64373			4.53604			4.47402						3.66491			4.89461			4.86127			4.7108			4.51177			4.45487
			4.968			4.79509			4.64081			4.64244			4.53784			4.47475						3.66227			4.8944			4.86178			4.71575			4.50783			4.45241
			4.96841			4.79611			4.64096			4.64112			4.53697			4.47576						3.66389			4.89373			4.86335			4.71154			4.50983			4.45402
			4.96315			4.79422			4.64164			4.64108			4.53451			4.47819						3.66499			4.88932			4.86249			4.71392			4.51231			4.44978
			4.96629			4.79718			4.64148			4.6393			4.53603			4.4739						3.666			4.89368			4.86362			4.71227			4.51135			4.44968
			4.96239			4.79529			4.64164			4.64366			4.53705			4.47515						3.6669			4.89366			4.86484			4.70926			4.50723			4.45447
			4.96406			4.7936			4.64137			4.64564			4.53639			4.48005						3.66521			4.89148			4.85942			4.71209			4.50626			4.4563
			4.96356			4.79727			4.64079			4.64429			4.53995			4.4765						3.66057			4.89399			4.85804			4.7164			4.50919			4.45204
			4.96324			4.79992			4.63996			4.64311			4.5399			4.4732						3.66282			4.89135			4.86138			4.7183			4.50869			4.45465
			4.96119			4.79923			4.63711			4.64182			4.53659			4.47985						3.66462			4.89198			4.8624			4.71568			4.51065			4.45788
			4.96328			4.79751			4.63769			4.64299			4.53492			4.48379						3.66573			4.893			4.86068			4.71892			4.50906			4.45905
			4.96657			4.79948			4.6364			4.64257			4.53869			4.4816						3.66282			4.88885			4.86202			4.71271			4.50614			4.45554
			4.96285			4.79856			4.64005			4.64149			4.53902			4.48317						3.66328			4.89167			4.86347			4.71422			4.50941			4.4528
			4.95752			4.79306			4.63793			4.64287			4.53865			4.48346						3.66267			4.89192			4.863			4.71329			4.51124			4.45548
			4.96053			4.79364			4.64208			4.64327			4.54133			4.48153						3.66401			4.89326			4.86414			4.70637			4.51072			4.45447
			4.96049			4.80443			4.63985			4.64295			4.53971			4.4776						3.66206			4.89362			4.8642			4.70999			4.51292			4.45617
			4.96341			4.80484			4.63751			4.64287			4.53693			4.47648						3.66143			4.89104			4.86579			4.71342			4.51225			4.46218
			4.96105			4.80255			4.64429			4.64449			4.53842			4.48025						3.66691			4.89229			4.8657			4.71526			4.51414			4.45704
			4.95851			4.80236			4.63943			4.64543			4.54071			4.48165						3.66304			4.89188			4.86152			4.71421			4.5156			4.45517
			4.96467			4.79643			4.63597			4.64052			4.53745			4.47738						3.6625			4.88975			4.86165			4.71677			4.51465			4.45437
			4.96301			4.80234			4.64112			4.64239			4.53539			4.47479						3.6664			4.89373			4.863			4.71744			4.51528			4.45761
			4.9612			4.80145			4.63878			4.64315			4.53487			4.47769						3.66566			4.89148			4.86062			4.7147			4.51073			4.46058
			4.9603			4.79493			4.63868			4.64399			4.53428			4.4743						3.66531			4.89238			4.86232			4.70945			4.50925			4.45616
			4.96645			4.7962			4.64092			4.64124			4.53977			4.47741						3.66597			4.89659			4.86867			4.70765			4.51197			4.45803
			4.96123			4.80075			4.64426			4.64313			4.54069			4.48457						3.66624			4.89568			4.86292			4.71583			4.51046			4.45703
			4.95828			4.79921			4.64371			4.64087			4.5396			4.4813						3.66531			4.89448			4.86299			4.71529			4.5094			4.46092
			4.9627			4.79554			4.63909			4.64729			4.53736			4.4789						3.66758			4.89018			4.86915			4.71401			4.51269			4.46165
			4.95964			4.79577			4.63923			4.6452			4.53892			4.47866						3.664			4.88851			4.86287			4.72035			4.51476			4.45932
			4.95959			4.79303			4.64543			4.63752			4.542			4.47902						3.66355			4.89496			4.85831			4.716			4.51412			4.46415
			4.95807			4.79472			4.6426			4.64256			4.53884			4.4805						3.66571			4.89462			4.86356			4.71281			4.51197			4.45879
			4.95741			4.79625			4.64483			4.64698			4.53643			4.47836						3.66659			4.89519			4.86513			4.71681			4.51024			4.45477
			4.96096			4.79353			4.64391			4.64569			4.54161			4.48154						3.66544			4.89375			4.86015			4.71303			4.5119			4.45928
			4.96089			4.7938			4.63672			4.6427			4.542			4.47801						3.66703			4.89153			4.86331			4.71125			4.51514			4.45879
			4.96338			4.79974			4.64408			4.64296			4.53815			4.47751						3.66621			4.89067			4.86697			4.71598			4.51489			4.45989
			4.96137			4.79983			4.63962			4.64067			4.53836			4.47686						3.66621			4.89414			4.86548			4.71806			4.51561			4.45956
			4.95786			4.79708			4.64037			4.64009			4.53762			4.47685						3.66355			4.89024			4.86513			4.71288			4.51948			4.46105
			4.96071			4.80118			4.64113			4.63697			4.53859			4.4773						3.66344			4.89291			4.86469			4.71619			4.5226			4.46323
			4.965			4.80296			4.64226			4.64182			4.54243			4.47771						3.66355			4.89595			4.86026			4.72248			4.51899			4.46172
			4.96397			4.79554			4.64175			4.64369			4.54227			4.47686						3.66583			4.89241			4.8636			4.71655			4.51934			4.46368
			4.96403			4.79821			4.63922			4.64014			4.54231			4.47953						3.66872			4.89362			4.87218			4.71766			4.51837			4.45722
			4.96863			4.7993			4.64706			4.64327			4.53922			4.48227						3.66735			4.89725			4.86523			4.71923			4.51994			4.45945
			4.9647			4.79303			4.64371			4.64417			4.53712			4.47969						3.66418			4.89457			4.86588			4.71637			4.52554			4.46116
			4.96441			4.80082			4.64052			4.6401			4.53936			4.48276						3.66504			4.89341			4.86575			4.71709			4.52118			4.46801
			4.96776			4.80399			4.64056			4.64433			4.54002			4.47982						3.66392			4.89513			4.86522			4.71861			4.51998			4.46738
			4.96858			4.80552			4.64299			4.64619			4.53721			4.47753						3.6649			4.89051			4.86544			4.71816			4.52116			4.46388
			4.96864			4.80724			4.64271			4.64779			4.54074			4.4787						3.66677			4.8925			4.86455			4.72021			4.52147			4.4657
			4.96508			4.80453			4.64052			4.64398			4.54052			4.4776						3.66746			4.89485			4.86018			4.71819			4.51775			4.46671
			4.96424			4.80367			4.64078			4.646			4.54108			4.48108						3.66942			4.8907			4.86495			4.7152			4.52051			4.46711
			4.96758			4.80771			4.6442			4.6481			4.54488			4.47601						3.6653			4.8948			4.86365			4.71539			4.52264			4.47024
			4.96821			4.80707			4.63993			4.64628			4.54239			4.47573						3.66347			4.89618			4.85977			4.71319			4.52152			4.4684
			4.96735			4.80823			4.64065			4.64908			4.54074			4.47802						3.66592			4.89768			4.86509			4.71595			4.51927			4.46925
			4.96159			4.80516			4.64418			4.64947			4.5419			4.47653						3.66756			4.89429			4.86784			4.71636			4.52221			4.46807
			4.9629			4.80377			4.64076			4.64809			4.54219			4.47462						3.66958			4.88886			4.8666			4.7157			4.52649			4.47306
			4.96424			4.8027			4.64168			4.64782			4.54151			4.4783						3.66935			4.89246			4.86707			4.71622			4.52658			4.47132
			4.96258			4.80343			4.63979			4.64607			4.54317			4.4761						3.66719			4.89394			4.86517			4.71801			4.52646			4.46954
			4.96475			4.80925			4.64036			4.64943			4.54529			4.47607						3.66547			4.89215			4.86445			4.71455			4.51927			4.47133
			4.9646			4.80149			4.63824			4.64912			4.53989			4.48139						3.66429			4.89569			4.86258			4.71405			4.51751			4.47044
			4.96385			4.8012			4.63981			4.64649			4.53789			4.48242						3.66678			4.89372			4.86508			4.7194			4.52165			4.46439
			4.9678			4.80609			4.64153			4.6528			4.53918			4.47922						3.66433			4.8954			4.86673			4.71874			4.51924			4.46838
			4.96819			4.80663			4.64213			4.65243			4.53969			4.47836						3.66454			4.89368			4.86548			4.71199			4.52042			4.47075
			4.96681			4.80741			4.6413			4.64551			4.5425			4.48108						3.66654			4.89152			4.86612			4.71793			4.52569			4.46624
			4.96605			4.8068			4.64222			4.64611			4.54013			4.48136						3.66521			4.89439			4.86483			4.71976			4.52089			4.46931
			4.96895			4.79945			4.64184			4.64768			4.53892			4.48197						3.66424			4.89456			4.86871			4.71698			4.5272			4.46882
			4.96564			4.80632			4.64065			4.64712			4.5433			4.47994						3.66725			4.89286			4.8667			4.71999			4.52872			4.46716
			4.96181			4.80869			4.64528			4.64523			4.54054			4.48037						3.66842			4.89595			4.86268			4.72047			4.52725			4.46492
			4.96106			4.80381			4.64308			4.65053			4.54197			4.48264						3.66918			4.89616			4.86143			4.7187			4.5242			4.46943
			4.95948			4.80264			4.6407			4.65103			4.54503			4.48093						3.66694			4.89674			4.86416			4.71378			4.52417			4.47069
			4.96243			4.80271			4.64438			4.65125			4.54065			4.48109						3.66725			4.89788			4.86403			4.71566			4.52951			4.46592
			4.96267			4.80542			4.64282			4.65066			4.54348			4.47849						3.6649			4.8977			4.86514			4.71883			4.52613			4.47026
			4.96213			4.80609			4.64005			4.64702			4.54188			4.47971						3.66493			4.89358			4.8655			4.71557			4.52702			4.47302
			4.96751			4.80671			4.64545			4.64634			4.54325			4.48228						3.66856			4.89448			4.86407			4.71596			4.528			4.47247
			4.96771			4.80518			4.64757			4.64505			4.53898			4.47985						3.66847			4.89305			4.86692			4.71341			4.52573			4.47023
			4.96557			4.80218			4.64243			4.64787			4.54146			4.48076						3.66646			4.89273			4.86916			4.71334			4.52692			4.4728
			4.96981			4.80582			4.64516			4.64675			4.54544			4.48116						3.66851			4.89393			4.86531			4.71267			4.53005			4.47622
			4.9676			4.80872			4.64703			4.64636			4.54337			4.47726						3.66676			4.89318			4.86211			4.71459			4.53059			4.47405
			4.96685			4.80592			4.64627			4.64919			4.5423			4.48109						3.66657			4.89384			4.86389			4.71671			4.53183			4.47439
			4.96743			4.79955			4.6446			4.64579			4.54404			4.48161						3.66413			4.89911			4.86701			4.71743			4.52772			4.47647
			4.96712			4.80198			4.64786			4.64648			4.54243			4.48265						3.66431			4.89912			4.86175			4.71695			4.52763			4.47797
			4.96439			4.80285			4.64619			4.64652			4.54002			4.48628						3.66625			4.89635			4.86423			4.71503			4.52707			4.47737
			4.96503			4.80233			4.64596			4.64088			4.54241			4.48706						3.66709			4.89516			4.87072			4.7182			4.53009			4.48197
			4.96308			4.79922			4.64404			4.63746			4.54386			4.48133						3.66611			4.89403			4.86809			4.7166			4.52861			4.47769
			4.95931			4.79718			4.64117			4.6401			4.53964			4.48384						3.66614			4.89469			4.86473			4.71508			4.52817			4.47208
			4.96745			4.80042			4.64977			4.6435			4.53761			4.48421						3.66353			4.89288			4.86316			4.71872			4.52917			4.47735
			4.96226			4.80354			4.64683			4.64632			4.54266			4.48395						3.66504			4.89376			4.86057			4.714			4.52752			4.47823
			4.95969			4.80407			4.64469			4.64702			4.54454			4.48493						3.66245			4.89393			4.85962			4.71087			4.52946			4.47429
			4.96078			4.79975			4.64635			4.6483			4.54375			4.48509						3.66088			4.89293			4.86294			4.71341			4.53035			4.47684
			4.95835			4.80312			4.64356			4.64705			4.54543			4.48496						3.66303			4.89277			4.8605			4.71668			4.53214			4.47828
			4.9644			4.8011			4.63967			4.6468			4.54303			4.48676						3.66502			4.89311			4.86102			4.71606			4.53179			4.48094
			4.96333			4.80064			4.644			4.65051			4.54645			4.49037						3.66214			4.89458			4.86094			4.7169			4.53125			4.47815
			4.9677			4.80434			4.64513			4.65038			4.54883			4.48386						3.66159			4.89656			4.86189			4.72004			4.53263			4.47712
			4.9677			4.80212			4.64133			4.65024			4.54262			4.48002						3.66533			4.89684			4.86463			4.71974			4.5303			4.479
			4.96199			4.80191			4.64248			4.64645			4.53898			4.48657						3.66567			4.89474			4.86287			4.71614			4.53473			4.48019
			4.96855			4.80633			4.64418			4.65292			4.54346			4.48335						3.66541			4.89577			4.8606			4.71504			4.53543			4.48358
			4.96569			4.80373			4.64159			4.6564			4.54335			4.48205						3.66317			4.89596			4.86059			4.71927			4.53459			4.48144
			4.96385			4.79868			4.64257			4.65292			4.54197			4.48823						3.66464			4.89474			4.8609			4.71861			4.53222			4.47653
			4.96231			4.80227			4.64085			4.65562			4.54824			4.48367						3.66496			4.89281			4.8653			4.71645			4.53589			4.48131
			4.96151			4.80193			4.64328			4.65339			4.54856			4.48086						3.66242			4.89231			4.86798			4.71521			4.53559			4.47983
			4.96029			4.80128			4.64663			4.64975			4.54634			4.48429						3.66343			4.89473			4.86755			4.72033			4.5353			4.47475
			4.96058			4.79952			4.64565			4.65054			4.54343			4.48536						3.66499			4.88994			4.86776			4.72226			4.5361			4.47728
			4.96495			4.79723			4.64818			4.65365			4.54624			4.48425						3.66799			4.89048			4.86285			4.72137			4.5355			4.47877
			4.96497			4.79892			4.64626			4.65359			4.54558			4.48287						3.66629			4.89511			4.86224			4.72101			4.53374			4.4779
			4.964			4.80128			4.64752			4.65731			4.54369			4.48036						3.66454			4.89555			4.86314			4.71495			4.53473			4.48019
			4.96574			4.80083			4.64711			4.65854			4.54596			4.48341						3.66445			4.89569			4.8642			4.72042			4.53758			4.48
			4.96752			4.79223			4.64769			4.65597			4.54124			4.48515						3.66181			4.89968			4.86211			4.7189			4.53795			4.48145
			4.96748			4.79494			4.65185			4.65408			4.54473			4.48504						3.66205			4.89467			4.86267			4.71935			4.5381			4.48286
			4.9664			4.79803			4.649			4.65232			4.54756			4.48121						3.66518			4.89478			4.86781			4.72336			4.53888			4.4793
			4.96993			4.7989			4.6502			4.65483			4.54249			4.48546						3.66406			4.89714			4.86536			4.72364			4.54125			4.47882
			4.96896			4.80202			4.65077			4.65314			4.54488			4.48657						3.66593			4.89175			4.86796			4.72407			4.53902			4.48148
			4.96988			4.80548			4.64891			4.65205			4.54521			4.48595						3.66789			4.89119			4.87034			4.7228			4.54274			4.48426
			4.9718			4.80836			4.64883			4.65455			4.5462			4.49008						3.66618			4.89133			4.86825			4.72346			4.54227			4.48308
			4.96905			4.80713			4.64747			4.65228			4.54538			4.49187						3.66503			4.89528			4.86709			4.72206			4.53919			4.48529
			4.97608			4.80628			4.64778			4.6559			4.54769			4.48679						3.66618			4.89602			4.86706			4.72221			4.53782			4.48939
			4.97574			4.8068			4.65026			4.65522			4.54354			4.48208						3.66522			4.89487			4.86514			4.72316			4.54305			4.48518
			4.97158			4.81055			4.64946			4.65097			4.54479			4.48437						3.6645			4.89319			4.86374			4.72247			4.53958			4.48529
			4.97066			4.81439			4.64857			4.65805			4.54955			4.48979						3.66784			4.89268			4.86524			4.72358			4.53706			4.48257
			4.97026			4.81648			4.64763			4.65704			4.547			4.48452						3.66819			4.89369			4.86754			4.72512			4.54148			4.47552
			4.97298			4.81599			4.64794			4.65569			4.5445			4.48217						3.66482			4.89068			4.86629			4.72523			4.53757			4.48323
			4.97288			4.81808			4.64801			4.65191			4.54584			4.48238						3.66737			4.89131			4.86628			4.7246			4.54091			4.4835
			4.96968			4.81333			4.64736			4.6534			4.54172			4.48161						3.66905			4.89011			4.86778			4.72653			4.53804			4.48308
			4.96708			4.81444			4.65145			4.65367			4.53981			4.48015						3.66503			4.88989			4.86649			4.72471			4.53741			4.48707
			4.97191			4.81428			4.65026			4.64986			4.53942			4.4829						3.66952			4.89424			4.86393			4.7235			4.53909			4.48682
			4.96843			4.81255			4.64818			4.6525			4.54547			4.48419						3.66905			4.89808			4.87022			4.7223			4.54085			4.48208
			4.97074			4.81246			4.64898			4.64921			4.54248			4.48423						3.66581			4.89628			4.86813			4.72471			4.53634			4.48604
			4.97482			4.80915			4.6496			4.65072			4.5445			4.48848						3.66946			4.89413			4.86641			4.73183			4.53785			4.48795
			4.97297			4.80975			4.64988			4.64983			4.54584			4.48654						3.665			4.89778			4.86771			4.72837			4.53687			4.48786
			4.97204			4.80778			4.65205			4.64529			4.5461			4.48773						3.66458			4.8939			4.87075			4.72888			4.53764			4.48291
			4.97625			4.80474			4.65167			4.65402			4.54449			4.48872						3.66728			4.89324			4.87153			4.72844			4.54152			4.48074
			4.97382			4.80917			4.6558			4.65492			4.5453			4.48629						3.66905			4.89175			4.87473			4.72657			4.54029			4.48849
			4.97337			4.80599			4.65395			4.65746			4.54473			4.48437						3.66948			4.89497			4.87432			4.7301			4.54337			4.48376
			4.97505			4.80284			4.65336			4.65506			4.54444			4.48618						3.66812			4.89356			4.86827			4.72975			4.54557			4.48138
			4.97252			4.80511			4.65503			4.65428			4.54633			4.48832						3.66781			4.89457			4.87574			4.72722			4.54775			4.4835
			4.971			4.80975			4.65307			4.65628			4.5477			4.48689						3.66902			4.89772			4.87471			4.73433			4.54486			4.48404
			4.97599			4.81123			4.65145			4.65615			4.55079			4.4885						3.67155			4.89396			4.87003			4.73098			4.54324			4.48288
			4.97613			4.80998			4.65278			4.65691			4.54631			4.49133						3.66843			4.8929			4.87177			4.72814			4.54423			4.48572
			4.97328			4.80855			4.65447			4.65794			4.54765			4.48755						3.66878			4.89717			4.87631			4.73466			4.54036			4.48823
			4.97261			4.81096			4.65662			4.66124			4.55023			4.4851						3.66953			4.89475			4.87361			4.73537			4.54129			4.48295
			4.96807			4.80499			4.65446			4.66563			4.55197			4.48983						3.6679			4.89286			4.87083			4.73071			4.54207			4.48319
			4.96752			4.81181			4.65289			4.66453			4.54772			4.4899						3.66714			4.90004			4.87682			4.73049			4.54071			4.48282
			4.97043			4.81268			4.65329			4.66066			4.54935			4.48588						3.67016			4.90044			4.87522			4.73185			4.54429			4.48348
			4.97127			4.80766			4.65403			4.66137			4.55331			4.48395						3.66865			4.90094			4.87517			4.73642			4.54197			4.48414
			4.97601			4.80759			4.65771			4.65991			4.54774			4.48542						3.66686			4.90176			4.87594			4.73316			4.53984			4.48768
			4.97456			4.8136			4.65484			4.66034			4.54994			4.49214						3.66909			4.89854			4.87406			4.73172			4.5403			4.49137
			4.97515			4.81381			4.65491			4.66142			4.55068			4.48906						3.66988			4.90272			4.87533			4.73471			4.54213			4.48588
			4.97462			4.81145			4.65897			4.66088			4.55111			4.48896						3.67074			4.89827			4.87525			4.73473			4.54168			4.48366
			4.97703			4.8126			4.65499			4.65592			4.54678			4.48874						3.67235			4.89632			4.87081			4.73254			4.546			4.48407
			4.97266			4.81577			4.65259			4.65337			4.5464			4.48608						3.67214			4.89595			4.87458			4.73232			4.54395			4.48508
			4.9706			4.81639			4.65335			4.65769			4.55046			4.48585						3.66963			4.89931			4.87753			4.73334			4.5436			4.48233
			4.97252			4.81884			4.65207			4.65824			4.54832			4.48747						3.67325			4.90256			4.87456			4.73339			4.54176			4.47993
			4.97118			4.81821			4.65086			4.66133			4.54927			4.4886						3.67299			4.90247			4.87748			4.73198			4.54357			4.48553
			4.96981			4.81634			4.65256			4.66035			4.55122			4.48959						3.67171			4.90274			4.88087			4.73537			4.54708			4.4851
			4.97354			4.82106			4.65367			4.65883			4.55351			4.49324						3.67448			4.90354			4.88459			4.7364			4.54628			4.48327
			4.96992			4.81774			4.65479			4.6599			4.54908			4.49463						3.67386			4.89786			4.88154			4.7339			4.54253			4.48612
			4.9705			4.81287			4.65597			4.66169			4.54726			4.49148						3.67447			4.90018			4.88123			4.73909			4.54338			4.48265
			4.97337			4.8152			4.6525			4.66277			4.55331			4.49125						3.67055			4.89961			4.87995			4.73456			4.54227			4.48326
			4.97385			4.81544			4.65401			4.65691			4.5506			4.49231						3.66942			4.90362			4.87784			4.73325			4.54076			4.48771
			4.97769			4.81274			4.65411			4.66206			4.55109			4.49331						3.66949			4.90326			4.88173			4.73464			4.53835			4.49031
			4.97503			4.81391			4.65544			4.66366			4.54704			4.49352						3.67189			4.90048			4.88052			4.73537			4.54157			4.48849
			4.97463			4.81224			4.65775			4.65635			4.5483			4.49458						3.67275			4.9045			4.88098			4.73371			4.54736			4.48764
			4.97441			4.81313			4.65216			4.6582			4.55115			4.49306						3.67829			4.9055			4.87968			4.73217			4.54699			4.48433
			4.97559			4.80962			4.6509			4.65896			4.54891			4.49124						3.67727			4.90515			4.88069			4.73626			4.54373			4.48709
			4.97561			4.80954			4.64839			4.65592			4.54986			4.49188						3.67752			4.90673			4.87819			4.73804			4.54139			4.48326
			4.97315			4.81175			4.65019			4.6572			4.55101			4.49284						3.67754			4.90267			4.87575			4.73816			4.54227			4.48377
			4.97632			4.81045			4.6529			4.66201			4.55098			4.48705						3.67432			4.90411			4.88004			4.73202			4.54384			4.48435
			4.9732			4.81273			4.64929			4.66137			4.55137			4.48756						3.67172			4.90194			4.88298			4.73046			4.54677			4.487
			4.97605			4.81657			4.65271			4.66009			4.54888			4.4924						3.67238			4.90206			4.88323			4.73496			4.54872			4.48532
			4.97582			4.81978			4.65399			4.66052			4.55111			4.49181						3.67452			4.9054			4.8808			4.7322			4.54593			4.487
			4.97761			4.81911			4.65335			4.65992			4.5502			4.49191						3.67521			4.90532			4.88452			4.72987			4.54302			4.48621
			4.98325			4.81468			4.65503			4.65903			4.54943			4.49302						3.67722			4.90816			4.88993			4.73269			4.54311			4.48091
			4.979			4.81299			4.65408			4.66115			4.55024			4.48984						3.67287			4.90696			4.88829			4.73151			4.54645			4.48548
			4.97806			4.81609			4.65469			4.66014			4.54787			4.48916						3.67213			4.90593			4.88793			4.73321			4.54634			4.48884
			4.98023			4.81996			4.65166			4.66446			4.54998			4.48992						3.67145			4.90514			4.88279			4.73087			4.54186			4.48719
			4.97813			4.82116			4.65595			4.66716			4.55271			4.48959						3.67535			4.90394			4.88358			4.72911			4.544			4.48728
			4.98074			4.82207			4.65398			4.66951			4.55117			4.49207						3.67519			4.90448			4.88582			4.72917			4.54342			4.48894
			4.97605			4.82379			4.65249			4.66627			4.5487			4.4903						3.67455			4.90353			4.8878			4.73005			4.54388			4.48811
			4.97956			4.82107			4.65601			4.65723			4.55324			4.48829						3.67555			4.90928			4.88587			4.73404			4.53927			4.48508
			4.98041			4.82177			4.65223			4.66153			4.55332			4.49072						3.67448			4.90756			4.88374			4.73688			4.54265			4.48383
			4.97929			4.8198			4.65081			4.66446			4.55628			4.49304						3.67514			4.90389			4.88671			4.73575			4.54524			4.48546
			4.97907			4.81707			4.65384			4.66313			4.55368			4.49058						3.67566			4.90567			4.8865			4.73272			4.54473			4.48343
			4.98259			4.81823			4.6496			4.66242			4.55654			4.49184						3.67618			4.90423			4.89126			4.73402			4.54566			4.48205
			4.97962			4.81455			4.65059			4.658			4.55608			4.49036						3.6776			4.90399			4.88809			4.73152			4.54596			4.48229
			4.97801			4.81444			4.65339			4.66045			4.55499			4.49033						3.67676			4.90688			4.88495			4.72985			4.54357			4.48443
			4.97956			4.81613			4.65182			4.66071			4.55266			4.48914						3.67409			4.90441			4.88149			4.7345			4.54694			4.48263
			4.97998			4.81425			4.65329			4.6607			4.5532			4.49217						3.67312			4.90375			4.88681			4.7308			4.54543			4.48509
			4.97965			4.81473			4.65452			4.66071			4.55432			4.49077						3.67412			4.90657			4.88796			4.73134			4.54722			4.48718
			4.98125			4.81216			4.655			4.65832			4.55012			4.49238						3.67511			4.90679			4.88485			4.73437			4.54769			4.48546
			4.9846			4.81123			4.65695			4.65825			4.55532			4.49633						3.67679			4.90292			4.88989			4.72915			4.5449			4.48447
			4.98175			4.80975			4.65331			4.65758			4.5601			4.49276						3.67601			4.9079			4.88672			4.7329			4.54196			4.48549
			4.9797			4.81345			4.65254			4.65796			4.55498			4.4925						3.67633			4.90546			4.88918			4.73921			4.54097			4.48501
			4.98277			4.81848			4.65468			4.66174			4.55034			4.4932						3.67958			4.90383			4.89072			4.73752			4.54146			4.48459
			4.98334			4.81861			4.65472			4.66169			4.55065			4.49285						3.67798			4.90603			4.88996			4.73816			4.54395			4.48674
			4.98201			4.81662			4.66001			4.66085			4.55118			4.49057						3.67493			4.90756			4.89086			4.74255			4.54427			4.48841
			4.97879			4.81671			4.65905			4.65731			4.55423			4.48988						3.67444			4.90575			4.89324			4.74543			4.54406			4.48344
			4.98063			4.82046			4.65991			4.66236			4.55304			4.4916						3.67862			4.90733			4.89199			4.75101			4.54422			4.4852
			4.98414			4.82125			4.65878			4.66509			4.558			4.49161						3.67805			4.90432			4.88998			4.75558			4.54361			4.48385
			4.98608			4.81616			4.65695			4.66389			4.55875			4.49302						3.67865			4.90563			4.89513			4.7561			4.54136			4.4827
			4.98241			4.81769			4.65945			4.66687			4.54918			4.4979						3.67604			4.90684			4.89523			4.75864			4.54115			4.48486
			4.98786			4.81774			4.66343			4.66686			4.54803			4.49331						3.67565			4.90491			4.89367			4.75615			4.54277			4.48312
			4.986			4.81883			4.66646			4.6644			4.55381			4.49358						3.67801			4.90897			4.89315			4.75752			4.54306			4.48464
			4.98094			4.82189			4.66329			4.665			4.55246			4.49583						3.67649			4.90411			4.89469			4.75921			4.54623			4.48386
			4.98518			4.82379			4.65969			4.66728			4.5526			4.4944						3.67467			4.90521			4.89511			4.75405			4.54222			4.48254
			4.98937			4.82183			4.66019			4.66672			4.54993			4.49692						3.67537			4.9072			4.89482			4.75472			4.54301			4.48053
			4.98679			4.82343			4.66267			4.66486			4.55109			4.49521						3.67628			4.90615			4.89077			4.75524			4.5448			4.48621
			4.98649			4.82228			4.66076			4.66404			4.55284			4.49498						3.67788			4.9083			4.88568			4.75607			4.54395			4.48916
			4.98823			4.82019			4.65967			4.66343			4.55221			4.49077						3.67806			4.90463			4.89177			4.759			4.54152			4.48644
			4.98749			4.82134			4.66179			4.66374			4.55295			4.49049						3.67864			4.90747			4.89443			4.75444			4.53953			4.48609
			4.98206			4.81658			4.66023			4.66831			4.55354			4.49508						3.6801			4.90677			4.89145			4.74901			4.54754			4.48869
			4.9838			4.82062			4.66083			4.66937			4.55894			4.49365						3.67769			4.90031			4.8903			4.7515			4.54843			4.4842
			4.98308			4.82312			4.65832			4.66491			4.55556			4.49553						3.67815			4.90344			4.89634			4.75158			4.54468			4.48464
			4.98462			4.82048			4.65759			4.66713			4.5538			4.49343						3.67735			4.90836			4.89582			4.75147			4.54099			4.48975
			4.98871			4.82122			4.65598			4.66842			4.55166			4.49423						3.67571			4.90635			4.89175			4.75262			4.54168			4.48374
			4.9891			4.8144			4.65736			4.66714			4.55287			4.49446						3.67671			4.90692			4.89313			4.75071			4.54433			4.48283
			4.9863			4.81483			4.65894			4.66469			4.55596			4.49593						3.67873			4.90552			4.89121			4.75332			4.54528			4.48395
			4.98555			4.81455			4.65816			4.66785			4.55588			4.49373						3.67954			4.90598			4.89126			4.7496			4.54316			4.48489
			4.99064			4.81395			4.65867			4.66669			4.55463			4.49637						3.67868			4.90552			4.89235			4.745			4.54209			4.48734
			4.98997			4.81047			4.66548			4.66509			4.55321			4.49204						3.67813			4.90692			4.89185			4.74959			4.54325			4.48376
			4.98841			4.81357			4.66202			4.66366			4.55563			4.49201						3.67818			4.90549			4.89051			4.74583			4.53927			4.48357
			4.98496			4.81809			4.6586			4.6655			4.5561			4.4951						3.67515			4.90585			4.89484			4.74469			4.54121			4.48493
			4.9885			4.81729			4.66432			4.6673			4.55457			4.4959						3.674			4.90702			4.89315			4.74477			4.53773			4.48295
			4.98718			4.81827			4.6633			4.66499			4.5571			4.49802						3.67529			4.90521			4.89037			4.74775			4.53967			4.48727
			4.98459			4.82249			4.65673			4.6675			4.55868			4.49521						3.67508			4.90881			4.89172			4.74519			4.54551			4.48584
			4.98911			4.82407			4.65807			4.67013			4.55851			4.49164						3.67566			4.9059			4.89114			4.74369			4.54535			4.47893
			4.99527			4.82619			4.66193			4.66857			4.5615			4.49646						3.67615			4.90731			4.89096			4.7438			4.544			4.48215
			4.99205			4.82704			4.65921			4.66989			4.56054			4.4946						3.67791			4.90702			4.89728			4.73919			4.54146			4.48545
			4.99173			4.82071			4.65989			4.67421			4.55858			4.49233						3.67521			4.90573			4.90238			4.74206			4.5445			4.48104
			4.99376			4.82367			4.66249			4.66758			4.5609			4.49705						3.67382			4.90503			4.90631			4.74345			4.53897			4.48059
			4.99014			4.82641			4.66303			4.66761			4.55784			4.49052						3.67499			4.90804			4.90909			4.73705			4.54503			4.48215
			4.99195			4.83021			4.66307			4.66847			4.55429			4.48997						3.67414			4.90704			4.91017			4.73738			4.54678			4.47779
			4.99423			4.83007			4.66526			4.66727			4.55252			4.49338						3.6747			4.9055			4.91639			4.74061			4.5421			4.48068
			4.99201			4.8243			4.6625			4.66746			4.55994			4.49571						3.67564			4.90592			4.9173			4.73789			4.54383			4.48248
			4.99461			4.8251			4.66476			4.66895			4.56079			4.49802						3.67681			4.9058			4.91298			4.74152			4.54611			4.48401
			4.99344			4.82251			4.66716			4.66814			4.55733			4.50049						3.6786			4.89964			4.90981			4.74023			4.54869			4.48635
			4.98702			4.82161			4.66342			4.66674			4.56028			4.49826						3.67247			4.89942			4.91295			4.73456			4.54641			4.48642
			4.98943			4.82541			4.66277			4.66598			4.56059			4.50058						3.66926			4.90443			4.91468			4.73612			4.54408			4.48349
			4.99455			4.82345			4.65897			4.66522			4.56278			4.50022						3.66986			4.90033			4.91075			4.73578			4.54673			4.48308
			4.99142			4.82316			4.66215			4.66972			4.55765			4.49571						3.67419			4.90827			4.91111			4.73613			4.5421			4.48488
			4.98878			4.82784			4.66272			4.66831			4.55496			4.50191						3.67734			4.90928			4.91373			4.7419			4.53664			4.48306
			4.9919			4.82151			4.66085			4.6679			4.56019			4.50419						3.67468			4.9043			4.91455			4.74574			4.54262			4.48127
			4.99789			4.81928			4.65976			4.67026			4.56104			4.50169						3.6736			4.90376			4.91664			4.7412			4.54565			4.48506
			4.99759			4.8232			4.66493			4.66904			4.56068			4.49972						3.67449			4.90207			4.91569			4.74361			4.54072			4.48428
			4.99486			4.82555			4.66535			4.67167			4.5586			4.50026						3.67519			4.90414			4.91228			4.74329			4.53945			4.48306
			4.99728			4.82648			4.6658			4.67381			4.55847			4.50284						3.67422			4.90568			4.91258			4.74348			4.54271			4.48394
			4.9954			4.83223			4.66442			4.66792			4.56148			4.49978						3.67143			4.90642			4.91362			4.74425			4.54756			4.48093
			5.00159			4.83257			4.66621			4.66875			4.55929			4.50169						3.66975			4.90051			4.90941			4.74094			4.54582			4.48184
			5.0018			4.82946			4.66558			4.66904			4.55949			4.50307						3.67239			4.90552			4.90648			4.73933			4.54415			4.48417
			4.99602			4.82906			4.66407			4.66873			4.56104			4.50228						3.67467			4.90744			4.90505			4.74307			4.54228			4.47832
			4.99598			4.82838			4.66463			4.67025			4.5585			4.50538						3.67345			4.90555			4.90337			4.74064			4.54192			4.47968
			5.00022			4.8251			4.6642			4.67248			4.56179			4.50396						3.67604			4.90586			4.9088			4.74158			4.5432			4.48266
			5.00102			4.82624			4.66629			4.66855			4.56005			4.50103						3.67386			4.90809			4.90869			4.74126			4.54155			4.48107
			5.00047			4.828			4.66792			4.66789			4.56215			4.50012						3.67488			4.90661			4.90533			4.74308			4.53946			4.47877
			4.9994			4.82794			4.6683			4.6704			4.56221			4.50123						3.67523			4.91023			4.90209			4.74351			4.5408			4.47817
			4.99941			4.82866			4.66899			4.67293			4.55893			4.50256						3.67913			4.91232			4.90277			4.74213			4.5432			4.48071
			5.00043			4.82679			4.66869			4.67026			4.55944			4.50236						3.6809			4.9121			4.90414			4.74723			4.54047			4.48202
			4.99623			4.82895			4.66901			4.66989			4.56513			4.50201						3.68068			4.91297			4.89973			4.74977			4.54259			4.47872
			5.00176			4.82521			4.67044			4.67149			4.56528			4.50325						3.6869			4.90945			4.89605			4.75183			4.54201			4.47971
			5.00525			4.8237			4.66722			4.67051			4.56046			4.50506						3.68587			4.91186			4.89665			4.75673			4.54228			4.48104
			5.00663			4.82406			4.66569			4.67101			4.56371			4.50624						3.68372			4.91222			4.89759			4.75774			4.54297			4.47801
			5.00597			4.82222			4.66906			4.67437			4.56382			4.5054						3.68362			4.91148			4.89953			4.75939			4.5381			4.4806
			5.00475			4.82254			4.67271			4.67379			4.55814			4.5031						3.68531			4.91144			4.89574			4.76042			4.54			4.48388
			5.00123			4.82272			4.66999			4.67236			4.56166			4.50346						3.68317			4.91043			4.90113			4.75963			4.54036			4.4821
			5.00245			4.82594			4.66998			4.67151			4.56346			4.50312						3.68447			4.91025			4.90091			4.75573			4.53982			4.48412
			5.00097			4.82775			4.67042			4.67542			4.56265			4.5048						3.6827			4.91162			4.89434			4.75506			4.54176			4.48621
			5.00381			4.83115			4.66913			4.67742			4.56553			4.50408						3.68248			4.91188			4.89247			4.75192			4.54681			4.48243
			5.00355			4.83206			4.6726			4.67221			4.56456			4.50017						3.68605			4.90522			4.89538			4.75445			4.54615			4.47992
			5.00583			4.8271			4.67169			4.6687			4.56625			4.5035						3.68693			4.90392			4.89009			4.75495			4.54128			4.47857
			5.00689			4.83182			4.67324			4.67243			4.56425			4.50508						3.68328			4.90434			4.89177			4.75239			4.54488			4.48038
			5.0006			4.83277			4.67744			4.67377			4.56568			4.50543						3.68332			4.90501			4.89643			4.75574			4.54696			4.48647
			5.00341			4.83012			4.67598			4.67323			4.565			4.50192						3.68431			4.90579			4.89681			4.75275			4.54484			4.48292
			5.00476			4.8303			4.67004			4.67609			4.5656			4.50373						3.6827			4.90325			4.89086			4.74923			4.54373			4.47965
			5.00763			4.83142			4.67225			4.67676			4.56091			4.50449						3.67858			4.90622			4.89154			4.74959			4.54343			4.48279
			5.00837			4.83108			4.67069			4.67445			4.56165			4.50368						3.68149			4.90945			4.88931			4.75243			4.54393			4.48227
			5.01369			4.83076			4.66847			4.67345			4.56279			4.50557						3.68458			4.91059			4.88466			4.75459			4.54286			4.48578
			5.01859			4.83366			4.67124			4.67163			4.56367			4.50774						3.68293			4.91246			4.88967			4.74838			4.54254			4.48675
			5.0179			4.82955			4.67091			4.67107			4.56373			4.50391						3.68099			4.90784			4.89132			4.75254			4.54397			4.48438
			5.01926			4.82901			4.66811			4.67405			4.56661			4.5057						3.68137			4.90466			4.89084			4.75392			4.5419			4.48219
			5.01859			4.83009			4.67319			4.67654			4.56804			4.50491						3.68422			4.90862			4.89645			4.7504			4.54542			4.48343
			5.01882			4.83195			4.67561			4.67587			4.57213			4.49877						3.68221			4.90491			4.89632			4.75185			4.54736			4.48276
			5.01396			4.83074			4.6715			4.67816			4.56951			4.50101						3.67921			4.9075			4.90063			4.75084			4.53945			4.48393
			5.01349			4.83114			4.67216			4.67375			4.56696			4.5042						3.67559			4.90678			4.90117			4.7511			4.5383			4.48125
			5.01688			4.83226			4.67499			4.67234			4.56618			4.50244						3.67479			4.9084			4.90233			4.7504			4.54194			4.48352
			5.01367			4.83734			4.67466			4.67388			4.56935			4.5052						3.67867			4.90818			4.90937			4.74597			4.5419			4.48397
			5.01395			4.83972			4.67572			4.67836			4.57532			4.50145						3.67525			4.90791			4.90746			4.74614			4.54446			4.48136
			5.01586			4.83655			4.67471			4.68141			4.56764			4.50044						3.67388			4.90541			4.90845			4.74831			4.5441			4.4825
			5.01372			4.83173			4.676			4.68018			4.56505			4.50495						3.6761			4.90074			4.91032			4.74344			4.54451			4.48423
			5.01595			4.83475			4.67885			4.67713			4.56537			4.50357						3.679			4.90642			4.91218			4.7425			4.54259			4.48693
			5.01672			4.82999			4.67796			4.67561			4.5722			4.50281						3.67474			4.9088			4.91494			4.7385			4.539			4.488
			5.02087			4.83178			4.67782			4.67511			4.57402			4.50156						3.6748			4.90344			4.91543			4.73698			4.54027			4.48635
			5.02189			4.83142			4.67931			4.67499			4.56946			4.50409						3.6789			4.90648			4.91998			4.74004			4.54167			4.48392
			5.0233			4.82714			4.6765			4.67388			4.56846			4.50549						3.67896			4.90947			4.91945			4.74111			4.54118			4.49001
			5.02603			4.83117			4.68185			4.67431			4.57066			4.50832						3.67247			4.90956			4.91716			4.73653			4.53956			4.48431
			5.02658			4.8319			4.68403			4.67546			4.5702			4.51112						3.67248			4.90826			4.91611			4.73752			4.54333			4.47988
			5.02732			4.82747			4.67706			4.67627			4.5717			4.51023						3.67552			4.90818			4.91728			4.73515			4.54167			4.48032
			5.02447			4.83076			4.68329			4.68012			4.57459			4.50823						3.679			4.90477			4.91745			4.73594			4.53934			4.48102
			5.02569			4.83188			4.68145			4.67816			4.57057			4.50877						3.67845			4.91068			4.91571			4.7393			4.54315			4.48243
			5.02886			4.83248			4.67997			4.67779			4.57126			4.51341						3.6757			4.91436			4.91554			4.73428			4.53862			4.48243
			5.02647			4.83127			4.68044			4.67963			4.57276			4.51119						3.67471			4.91068			4.91893			4.73466			4.53824			4.4812
			5.02557			4.83031			4.68203			4.67687			4.57238			4.50949						3.67424			4.9111			4.91794			4.7316			4.54142			4.48162
			5.02697			4.83502			4.68105			4.67539			4.56912			4.51538						3.67419			4.91146			4.91672			4.72973			4.54232			4.4847
			5.03198			4.82937			4.67971			4.67521			4.56975			4.50923						3.67396			4.91213			4.91801			4.73749			4.54079			4.48571
			5.02938			4.83268			4.68844			4.67547			4.57111			4.50411						3.67414			4.90936			4.91569			4.73844			4.54191			4.4856
			5.02919			4.83823			4.68376			4.6753			4.57407			4.50689						3.67646			4.90832			4.91182			4.7327			4.54426			4.48431
			5.02911			4.84303			4.68005			4.67461			4.57459			4.51177						3.67462			4.9095			4.91462			4.73715			4.54034			4.48372
			5.02366			4.84225			4.68628			4.67698			4.57677			4.50783						3.67314			4.91204			4.91342			4.73829			4.54299			4.48308
			5.02112			4.839			4.68373			4.6743			4.57403			4.50983						3.67257			4.91142			4.90965			4.7412			4.54711			4.48018
			5.02438			4.84332			4.68398			4.6754			4.57612			4.51231						3.66962			4.91289			4.90741			4.74351			4.54941			4.48022
			5.02519			4.84613			4.68625			4.67557			4.57243			4.51135						3.66953			4.90861			4.90919			4.74561			4.54256			4.48123
			5.02484			4.84226			4.68479			4.67549			4.57133			4.50723						3.67118			4.9055			4.90983			4.75025			4.54382			4.48389
			5.02948			4.84012			4.68447			4.68213			4.57372			4.50626						3.67031			4.90609			4.90639			4.75339			4.54609			4.48393
			5.03127			4.8438			4.6847			4.68368			4.57498			4.50919						3.67113			4.90429			4.91431			4.75167			4.54352			4.48357
			5.03465			4.84022			4.68617			4.68202			4.57249			4.50869						3.67129			4.90346			4.91221			4.74938			4.54652			4.48464
			5.0318			4.83828			4.68665			4.68086			4.57107			4.51065						3.67165			4.90545			4.91126			4.75066			4.54333			4.48465
			5.03345			4.83937			4.68636			4.6822			4.57424			4.50906						3.67645			4.9104			4.91014			4.75231			4.54622			4.48027
			5.03662			4.83786			4.68509			4.6839			4.57284			4.50614						3.6724			4.91064			4.90772			4.75597			4.54649			4.48169
			5.03749			4.83985			4.68708			4.68295			4.57249			4.50941						3.66799			4.90531			4.90402			4.75265			4.54779			4.48368
			5.03639			4.8378			4.68942			4.6852			4.57558			4.51124						3.67323			4.90536			4.90456			4.75249			4.54094			4.48533
			5.03745			4.83331			4.68859			4.68145			4.57608			4.51072						3.6724			4.90791			4.90305			4.75471			4.53815			4.48171
			5.03928			4.83757			4.68877			4.68657			4.57398			4.51292						3.67387			4.90872			4.89997			4.75732			4.53973			4.48248
			5.03673			4.83637			4.69414			4.68733			4.57702			4.51225						3.67342			4.90767			4.902			4.75305			4.54321			4.48389
			5.03584			4.83494			4.69379			4.68362			4.58012			4.51414						3.6731			4.90575			4.90524			4.75103			4.54364			4.4809
			5.03353			4.83748			4.69116			4.68465			4.58008			4.5156						3.67123			4.90633			4.90501			4.74711			4.54449			4.4779
			5.02969			4.83957			4.6937			4.68738			4.57786			4.51465						3.66883			4.90644			4.90506			4.74655			4.54222			4.48207
			5.02914			4.84062			4.69448			4.68144			4.57617			4.51528						3.67421			4.90463			4.90414			4.74978			4.54183			4.48273
			5.02983			4.8385			4.69276			4.68534			4.57655			4.51073						3.67176			4.90678			4.90277			4.74473			4.54039			4.48279
			5.03177			4.84166			4.69441			4.68551			4.57696			4.50925						3.67247			4.90454			4.90713			4.74587			4.54334			4.48749
			5.03043			4.84519			4.6931			4.6811			4.57526			4.51197						3.6758			4.90073			4.9125			4.74984			4.54199			4.48505
			5.03352			4.84279			4.69103			4.68301			4.57584			4.51046						3.67303			4.90495			4.91853			4.74692			4.53652			4.48633
			5.03109			4.84488			4.69197			4.68271			4.57432			4.5094						3.67457			4.90647			4.92021			4.74211			4.53918			4.48114
			5.03485			4.85056			4.68858			4.68479			4.57808			4.51269						3.67352			4.90698			4.92253			4.74052			4.53922			4.48207
			5.04044			4.84895			4.69171			4.68955			4.57895			4.51476						3.66988			4.91172			4.92681			4.73712			4.53951			4.48774
			5.03608			4.85205			4.69816			4.69067			4.58018			4.51412						3.67297			4.9115			4.92743			4.74071			4.53967			4.48268
			5.03289			4.85651			4.6989			4.69031			4.579			4.51197						3.67285			4.90883			4.92738			4.74317			4.53959			4.48112
			5.03754			4.84918			4.69514			4.6872			4.58068			4.51024						3.67278			4.9099			4.92598			4.74269			4.54378			4.48323
			5.04025			4.84755			4.69134			4.68663			4.57942			4.5119						3.6736			4.90769			4.9211			4.74249			4.54486			4.48093
			5.04124			4.85275			4.69312			4.68547			4.57817			4.51514						3.67579			4.9038			4.92742			4.74306			4.54245			4.4789
			5.04048			4.85408			4.6979			4.68631			4.57834			4.51489						3.67517			4.9038			4.92578			4.73963			4.54244			4.4839
			5.03938			4.85149			4.69918			4.68742			4.57929			4.51561						3.67422			4.90851			4.92593			4.73667			4.54454			4.48208
			5.0395			4.85078			4.69769			4.68854			4.57931			4.51948						3.67296			4.90885			4.93338			4.73792			4.54414			4.47982
			5.03815			4.85196			4.69947			4.69304			4.57936			4.5226						3.67249			4.90429			4.92944			4.74095			4.53911			4.48313
			5.0369			4.85008			4.6971			4.69264			4.57858			4.51899						3.67119			4.90435			4.92757			4.73876			4.53412			4.48263
			5.03794			4.84974			4.70021			4.68805			4.57779			4.51934						3.6734			4.90151			4.92916			4.74106			4.53978			4.48471
			5.03947			4.85085			4.70107			4.69073			4.57822			4.51837						3.67548			4.90251			4.92575			4.74652			4.54271			4.48138
			5.039			4.85007			4.7013			4.69276			4.58057			4.51994						3.67281			4.90656			4.91806			4.74173			4.54005			4.48189
			5.03873			4.84927			4.69978			4.69216			4.58365			4.52554						3.67437			4.90375			4.91771			4.74033			4.5433			4.48389
			5.03817			4.84525			4.70181			4.69233			4.58187			4.52118						3.6714			4.90627			4.91785			4.73661			4.54735			4.48163
			5.04303			4.84944			4.70125			4.69515			4.58444			4.51998						3.67241			4.90812			4.91968			4.73756			4.54528			4.47998
			5.03897			4.85529			4.70077			4.69205			4.58249			4.52116						3.67172			4.90531			4.92142			4.73901			4.54013			4.48229
			5.03905			4.8551			4.70345			4.69801			4.5811			4.52147						3.67089			4.90167			4.92262			4.73787			4.54228			4.48357
			5.04194			4.86179			4.70667			4.70009			4.58271			4.51775						3.67394			4.90553			4.91731			4.7384			4.54647			4.4814
			5.03701			4.86121			4.70465			4.69544			4.58276			4.52051						3.67439			4.9025			4.91454			4.74456			4.54472			4.48018
			5.03762			4.85805			4.70187			4.6968			4.5858			4.52264						3.67882			4.90067			4.91697			4.74795			4.54232			4.47721
			5.04159			4.85794			4.70554			4.69285			4.59077			4.52152						3.67472			4.90643			4.91383			4.74991			4.54507			4.47407
			5.03834			4.85989			4.70781			4.69063			4.58588			4.51927						3.67403			4.90835			4.91267			4.74751			4.54731			4.47902
			5.03835			4.86307			4.70652			4.69344			4.58752			4.52221						3.67486			4.90648			4.9116			4.74513			4.55419			4.47781
			5.03907			4.86396			4.70815			4.68987			4.58731			4.52649						3.67766			4.90501			4.91188			4.74324			4.54989			4.48004
			5.03815			4.85929			4.71057			4.68782			4.584			4.52658						3.67599			4.90448			4.90548			4.74597			4.54267			4.48363
			5.03763			4.85912			4.7082			4.6901			4.58686			4.52646						3.67204			4.90465			4.90378			4.74871			4.54544			4.47962
			5.03507			4.86341			4.71131			4.68984			4.58458			4.51927						3.67152			4.90287			4.91			4.75085			4.54591			4.4804
			5.03919			4.85964			4.70941			4.68943			4.58299			4.51751						3.67461			4.90412			4.90853			4.74925			4.54383			4.48078
			5.04472			4.85733			4.70758			4.68957			4.58722			4.52165						3.67369			4.90589			4.90537			4.74946			4.54446			4.47982
			5.04319			4.86085			4.70793			4.69068			4.58689			4.51924						3.67159			4.90503			4.9049			4.74759			4.54427			4.4786
			5.04154			4.86117			4.70655			4.69437			4.58261			4.52042						3.6744			4.90744			4.90658			4.74405			4.54843			4.48206
			5.03724			4.85652			4.70869			4.69921			4.58195			4.52569						3.67301			4.90487			4.90353			4.74316			4.54772			4.48386
			5.03971			4.85609			4.70864			4.70616			4.58029			4.52089						3.67083			4.90269			4.90698			4.74736			4.54707			4.47908
			5.04419			4.85586			4.70786			4.7082			4.58085			4.5272						3.67069			4.9055			4.90876			4.74962			4.54391			4.47711
			5.03713			4.85696			4.71129			4.70722			4.58228			4.52872						3.67159			4.9066			4.90751			4.75228			4.54141			4.48104
			5.0383			4.85618			4.71261			4.70862			4.5838			4.52725						3.67341			4.90381			4.90885			4.75391			4.54352			4.48274
			5.03958			4.85233			4.71009			4.71223			4.58757			4.5242						3.67049			4.90357			4.90399			4.75192			4.54293			4.47827
			5.03834			4.85607			4.71221			4.71382			4.58878			4.52417						3.67501			4.90635			4.89952			4.75075			4.54427			4.48136
			5.03831			4.85916			4.71225			4.7139			4.58811			4.52951						3.67551			4.90709			4.90085			4.75427			4.54355			4.47676
			5.03955			4.8602			4.71379			4.71543			4.5918			4.52613						3.67239			4.90506			4.89911			4.7581			4.54507			4.47675
			5.03742			4.8625			4.7115			4.71323			4.59187			4.52702						3.67271			4.90554			4.89997			4.76181			4.54699			4.48285
			5.0359			4.86474			4.71518			4.71451			4.59221			4.528						3.67298			4.90371			4.90553			4.75714			4.54792			4.48188
			5.03218			4.86869			4.71209			4.71682			4.58936			4.52573						3.67488			4.90121			4.90579			4.75397			4.54512			4.48133
			5.03354			4.87228			4.71254			4.71243			4.59101			4.52692						3.67524			4.90059			4.90834			4.75555			4.5442			4.47777
			5.03574			4.87451			4.71097			4.71063			4.5955			4.53005						3.6753			4.90635			4.91601			4.75374			4.54453			4.48434
			5.03485			4.87353			4.71592			4.71325			4.5972			4.53059						3.67462			4.91027			4.91901			4.74916			4.54375			4.47985
			5.03613			4.87049			4.7183			4.71205			4.59529			4.53183						3.67671			4.90579			4.91957			4.74717			4.53839			4.47636
			5.04112			4.87104			4.71504			4.70999			4.59578			4.52772						3.67653			4.90907			4.91571			4.7518			4.53615			4.47952
			5.03893			4.8694			4.71551			4.7084			4.59274			4.52763						3.67459			4.90688			4.91877			4.75283			4.53652			4.47962
			5.03794			4.87411			4.71683			4.70205			4.59341			4.52707						3.67408			4.90697			4.92519			4.75265			4.539			4.47797
			5.03806			4.87458			4.71843			4.70835			4.59296			4.53009						3.67321			4.90899			4.9264			4.75672			4.54212			4.47965
			5.03878			4.87115			4.72246			4.70965			4.59465			4.52861						3.67399			4.90176			4.92546			4.7537			4.53981			4.48117
			5.03964			4.87253			4.72289			4.70775			4.59278			4.52817						3.67653			4.90802			4.9313			4.7553			4.53878			4.48144
			5.03855			4.87063			4.72554			4.70775			4.58919			4.52917						3.67405			4.91197			4.92878			4.75886			4.54078			4.48309
			5.03655			4.86914			4.73139			4.70704			4.59595			4.52752						3.67387			4.90508			4.92948			4.75714			4.53977			4.47737
			5.03584			4.86807			4.72365			4.71042			4.59349			4.52946						3.67765			4.90731			4.93032			4.75927			4.53876			4.47848
			5.03394			4.86829			4.72218			4.71422			4.59575			4.53035						3.67775			4.90818			4.92245			4.76226			4.537			4.47921
			5.03156			4.86701			4.72331			4.71459			4.59891			4.53214						3.67966			4.90423			4.92061			4.75627			4.53802			4.48076
			5.0351			4.86758			4.71966			4.71624			4.5981			4.53179						3.6826			4.90799			4.92315			4.75714			4.54049			4.48648
			5.03187			4.86414			4.71995			4.72056			4.59891			4.53125						3.68616			4.91048			4.92123			4.75931			4.5413			4.48096
			5.03081			4.86475			4.72313			4.72173			4.5967			4.53263						3.68797			4.91173			4.92173			4.76099			4.54281			4.48219
			5.03536			4.8686			4.72393			4.72314			4.59748			4.5303						3.6892			4.91166			4.92106			4.7605			4.53933			4.47808
			5.03268			4.86844			4.71932			4.72441			4.59708			4.53473						3.68911			4.91563			4.92458			4.75793			4.54396			4.47644
			5.02711			4.86723			4.72149			4.72323			4.60161			4.53543						3.6887			4.9177			4.92843			4.761			4.54234			4.47742
			5.03205			4.87153			4.72131			4.7211			4.60345			4.53459						3.69268			4.91914			4.92354			4.75749			4.54118			4.48045
			5.03807			4.8777			4.72237			4.71898			4.6033			4.53222						3.69095			4.91477			4.92247			4.75761			4.54214			4.4793
			5.03687			4.87611			4.72307			4.72552			4.60421			4.53589						3.69164			4.90916			4.92503			4.76042			4.54147			4.47884
			5.03499			4.87667			4.72934			4.72344			4.60384			4.53559						3.6896			4.9079			4.92797			4.75718			4.53896			4.48196
			5.03446			4.88096			4.72598			4.71789			4.60821			4.5353						3.6906			4.91202			4.92486			4.75976			4.54103			4.48009
			5.03437			4.87746			4.7292			4.71961			4.60777			4.5361						3.69667			4.91807			4.92628			4.76113			4.5394			4.47717
			5.039			4.88287			4.7289			4.72318			4.60244			4.5355						3.69187			4.91061			4.92601			4.76282			4.54326			4.47975
			5.03798			4.88475			4.72855			4.72322			4.60572			4.53374						3.68797			4.90825			4.93213			4.76252			4.54473			4.47994
			5.03911			4.8822			4.73145			4.72358			4.60627			4.53473						3.69005			4.90589			4.9323			4.76349			4.54344			4.47608
			5.03375			4.87931			4.73483			4.72375			4.60639			4.53758						3.68587			4.90711			4.93365			4.76476			4.54591			4.47902
			5.03498			4.87592			4.73376			4.72212			4.60809			4.53795						3.68643			4.90711			4.93277			4.76365			4.54165			4.47818
			5.0373			4.87669			4.72677			4.72479			4.60581			4.5381						3.68884			4.91134			4.92726			4.76551			4.54347			4.48051
			5.03173			4.88419			4.73176			4.72479			4.60471			4.53888						3.68721			4.90915			4.92387			4.76804			4.5387			4.4792
			5.03041			4.88441			4.72953			4.72832			4.60477			4.54125						3.6902			4.90976			4.9268			4.76541			4.54265			4.47919
			5.03005			4.87839			4.72987			4.72514			4.60143			4.53902						3.68924			4.90831			4.93083			4.76573			4.54301			4.48019
			5.03302			4.87739			4.73353			4.7245			4.60433			4.54274						3.68654			4.91347			4.93037			4.76479			4.5416			4.4841
			5.03312			4.88514			4.72952			4.72737			4.60894			4.54227						3.68543			4.91542			4.92873			4.75994			4.54045			4.48276
			5.03238			4.8897			4.73059			4.7219			4.61022			4.53919						3.68743			4.91061			4.93001			4.75749			4.5365			4.47853
			5.03262			4.88279			4.73188			4.72494			4.6091			4.53782						3.68973			4.90698			4.92667			4.75841			4.54112			4.4801
			5.03541			4.88068			4.73005			4.7253			4.60907			4.54305						3.69013			4.90875			4.92519			4.75692			4.53838			4.48004
			5.03296			4.88097			4.72895			4.72456			4.60837			4.53958						3.69149			4.90875			4.92187			4.76024			4.53762			4.48032
			5.03313			4.88177			4.7318			4.72554			4.60305			4.53706						3.69312			4.91028			4.92403			4.76346			4.539			4.48266
			5.03184			4.88107			4.7321			4.72609			4.60583			4.54148						3.69669			4.91064			4.92029			4.76039			4.53581			4.48219
			5.03026			4.87915			4.73334			4.72546			4.60757			4.53757						3.69138			4.90927			4.92079			4.75946			4.54024			4.48087
			5.03046			4.87899			4.73288			4.72454			4.60612			4.54091						3.69142			4.90976			4.92424			4.76391			4.53558			4.47885
			5.03175			4.88324			4.7317			4.72377			4.60817			4.53804						3.6937			4.91007			4.92453			4.76251			4.53414			4.47712
			5.02973			4.87963			4.73884			4.7238			4.60992			4.53741						3.69532			4.90914			4.92842			4.76502			4.53965			4.47947
			5.02807			4.87437			4.73692			4.72309			4.61059			4.53909						3.69428			4.90736			4.92204			4.7675			4.54258			4.47577
			5.02691			4.87478			4.73372			4.72717			4.61042			4.54085						3.69639			4.90924			4.9216			4.76713			4.53892			4.4718
			5.0326			4.87328			4.73273			4.73148			4.60805			4.53634						3.69785			4.90887			4.92302			4.76623			4.53665			4.47354
			5.02966			4.87416			4.73266			4.72344			4.60808			4.53785						3.69781			4.9059			4.91944			4.76899			4.53817			4.47346
			5.03216			4.87957			4.73584			4.72136			4.60855			4.53687						3.69432			4.90773			4.91648			4.7645			4.54056			4.47518
			5.03509			4.87721			4.73056			4.72287			4.61001			4.53764						3.68939			4.91098			4.91985			4.75685			4.54069			4.47564
			5.03207			4.87901			4.73774			4.72358			4.61035			4.54152						3.69183			4.91164			4.9171			4.75896			4.5374			4.47805
			5.02924			4.88158			4.73296			4.72242			4.60903			4.54029						3.69338			4.908			4.92337			4.75833			4.53847			4.47478
			5.02875			4.88529			4.73121			4.72302			4.60886			4.54337						3.6934			4.90745			4.92722			4.76144			4.53754			4.47258
			5.02957			4.88678			4.73243			4.72037			4.6094			4.54557						3.6942			4.91116			4.93123			4.76536			4.53866			4.47539
			5.03001			4.88703			4.73379			4.71934			4.60991			4.54775						3.69038			4.91062			4.93048			4.76712			4.53855			4.47609
			5.02407			4.88409			4.73122			4.72462			4.61347			4.54486						3.68951			4.90821			4.92628			4.76573			4.54053			4.47436
			5.02635			4.8843			4.73371			4.72239			4.61309			4.54324						3.68895			4.91054			4.92421			4.75886			4.5374			4.47377
			5.0285			4.88252			4.73959			4.72105			4.60912			4.54423						3.68675			4.91425			4.92833			4.7602			4.53623			4.47725
			5.02649			4.88104			4.73578			4.72538			4.61106			4.54036						3.6822			4.9131			4.92214			4.75729			4.538			4.47585
			5.02884			4.8844			4.73464			4.72697			4.61374			4.54129						3.68565			4.91076			4.91829			4.75566			4.53202			4.47405
			5.0252			4.88681			4.73444			4.72452			4.61361			4.54207						3.68661			4.90874			4.92444			4.76436			4.53357			4.47342
			5.02295			4.88079			4.73403			4.72385			4.6132			4.54071						3.68434			4.90768			4.92889			4.76587			4.53803			4.47645
			5.02603			4.87963			4.74097			4.72261			4.61329			4.54429						3.68424			4.90884			4.92495			4.76624			4.53675			4.47893
			5.02675			4.88275			4.74374			4.72609			4.6141			4.54197						3.68614			4.91201			4.92792			4.76998			4.53372			4.48013
			5.02955			4.88017			4.74116			4.72673			4.6105			4.53984						3.68661			4.90638			4.92619			4.77015			4.5369			4.48225
			5.03144			4.88062			4.73906			4.72508			4.61729			4.5403						3.68405			4.9075			4.92037			4.76871			4.53289			4.47693
			5.03388			4.88398			4.73647			4.72202			4.6192			4.54213						3.67974			4.90903			4.9182			4.76643			4.53175			4.47505
			5.03363			4.88329			4.735			4.72635			4.61367			4.54168						3.67912			4.90482			4.91639			4.77085			4.53193			4.47774
			5.02846			4.88077			4.73531			4.72622			4.61369			4.546						3.68139			4.90499			4.91574			4.7729			4.53111			4.47507
			5.02731			4.88248			4.73928			4.72737			4.61399			4.54395						3.68306			4.91175			4.9138			4.76956			4.53006			4.47738
			5.02933			4.88751			4.74083			4.73056			4.61567			4.5436						3.68055			4.91155			4.91481			4.77527			4.53501			4.48002
			5.02915			4.88358			4.73357			4.72599			4.61644			4.54176						3.67958			4.91181			4.91759			4.77461			4.53486			4.47537
			5.02452			4.88551			4.73604			4.72493			4.6149			4.54357						3.6801			4.9162			4.91465			4.76992			4.53486			4.47222
			5.0219			4.8881			4.73785			4.72229			4.61638			4.54708						3.67796			4.91873			4.91237			4.76873			4.53411			4.47371
			5.02553			4.88668			4.73921			4.72561			4.61281			4.54628						3.67644			4.9154			4.91003			4.76006			4.53366			4.47342
			5.02473			4.88673			4.74022			4.73019			4.617			4.54253						3.67807			4.9116			4.90751			4.76014			4.53532			4.47665
			5.02513			4.88789			4.73712			4.7275			4.62027			4.54338						3.67717			4.91204			4.90713			4.76341			4.53737			4.47488
			5.02571			4.88294			4.73814			4.72506			4.6147			4.54227						3.67671			4.91141			4.90702			4.76572			4.53727			4.47485
			5.03026			4.88276			4.73381			4.72598			4.61448			4.54076						3.67746			4.91112			4.91049			4.76613			4.53396			4.47373
			5.02903			4.88702			4.73513			4.72059			4.61746			4.53835						3.67865			4.9145			4.91219			4.75945			4.53321			4.47344
			5.03112			4.88056			4.7364			4.71854			4.61611			4.54157						3.67591			4.9105			4.91275			4.75931			4.53291			4.47539
			5.02774			4.8773			4.7352			4.71931			4.61588			4.54736						3.67588			4.90666			4.91376			4.76292			4.5316			4.47677
			5.02818			4.88177			4.73874			4.72171			4.61756			4.54699						3.67482			4.90934			4.91398			4.76417			4.53226			4.47563
			5.03264			4.87958			4.73667			4.72235			4.61807			4.54373						3.6744			4.90693			4.91632			4.7634			4.532			4.4721
			5.03084			4.88263			4.73444			4.72349			4.62111			4.54139						3.67504			4.90465			4.91997			4.76427			4.52999			4.47563
			5.03384			4.87998			4.73318			4.72452			4.61867			4.54227						3.67427			4.90798			4.91999			4.76376			4.53558			4.47719
			5.03434			4.88289			4.73616			4.72475			4.61318			4.54384						3.67641			4.90991			4.9269			4.76654			4.53436			4.47627
			5.03407			4.88712			4.73764			4.72161			4.61773			4.54677						3.68002			4.90736			4.92881			4.7669			4.53246			4.47453
			5.02817			4.88406			4.73852			4.72422			4.61803			4.54872						3.6782			4.90683			4.93541			4.76112			4.53514			4.4746
			5.0284			4.88355			4.73825			4.7244			4.61311			4.54593						3.67962			4.91108			4.93415			4.75787			4.53381			4.47229
			5.03632			4.88241			4.73604			4.72524			4.61549			4.54302						3.67994			4.91419			4.93558			4.75636			4.53216			4.47439
			5.03232			4.88408			4.73751			4.72618			4.61836			4.54311						3.67676			4.91293			4.93435			4.75676			4.53174			4.46965
			5.0251			4.88298			4.73973			4.72429			4.61423			4.54645						3.67677			4.91052			4.93384			4.75686			4.53157			4.46975
			5.02554			4.8822			4.7389			4.72108			4.61669			4.54634						3.67693			4.91648			4.93525			4.76028			4.53516			4.47483
			5.02515			4.88392			4.73695			4.72255			4.61586			4.54186						3.67394			4.92181			4.93365			4.76405			4.5334			4.47587
			5.02585			4.88065			4.7385			4.72346			4.61418			4.544						3.67485			4.91743			4.9389			4.76552			4.53318			4.47582
			5.03363			4.87717			4.73674			4.72537			4.61452			4.54342						3.67622			4.91929			4.9414			4.75766			4.5384			4.47471
			5.03222			4.88021			4.73372			4.7184			4.61458			4.54388						3.67587			4.91884			4.93345			4.75526			4.53657			4.47542
			5.03294			4.87845			4.7355			4.72052			4.61571			4.53927						3.67564			4.91766			4.93773			4.75747			4.53678			4.4769
			5.02951			4.87815			4.73839			4.71606			4.62147			4.54265						3.67482			4.91869			4.93925			4.75935			4.53264			4.47622
			5.03335			4.8783			4.73426			4.7137			4.62121			4.54524						3.67256			4.91424			4.93231			4.76069			4.5314			4.47291
			5.03316			4.87878			4.73103			4.7176			4.61775			4.54473						3.67503			4.91031			4.93381			4.76533			4.53485			4.47221
			5.03066			4.88087			4.73426			4.7182			4.6186			4.54566						3.6722			4.91195			4.93277			4.77014			4.53538			4.47621
			5.03473			4.8812			4.73191			4.7217			4.62072			4.54596						3.67523			4.91246			4.9355			4.7692			4.53347			4.47632
			5.03467			4.88591			4.7331			4.72466			4.62242			4.54357						3.67457			4.9179			4.93652			4.77172			4.53354			4.47301
			5.0263			4.88376			4.73488			4.72351			4.61964			4.54694						3.67435			4.91596			4.93761			4.77109			4.53501			4.47161
			5.02515			4.87979			4.73019			4.72499			4.61833			4.54543						3.67439			4.91512			4.94183			4.76349			4.53376			4.4734
			5.02888			4.88098			4.73385			4.7257			4.61924			4.54722						3.67502			4.91901			4.93998			4.76227			4.53094			4.47485
			5.03398			4.88168			4.73374			4.7259			4.61915			4.54769						3.68078			4.92127			4.94017			4.76297			4.53321			4.47166
			5.02947			4.88109			4.7329			4.7253			4.61738			4.5449						3.68416			4.91605			4.93973			4.76681			4.53494			4.47275
			5.0288			4.88048			4.73648			4.72349			4.61678			4.54196						3.68319			4.91585			4.93501			4.76701			4.52755			4.47288
			5.03393			4.88043			4.73261			4.72356			4.61407			4.54097						3.68542			4.919			4.93511			4.76456			4.52844			4.47485
			5.0297			4.88198			4.72977			4.72095			4.61398			4.54146						3.68788			4.92256			4.93586			4.76186			4.53224			4.47404
			5.02915			4.87926			4.73567			4.72325			4.61787			4.54395						3.68763			4.92504			4.93237			4.76331			4.5317			4.47075
			5.02794			4.87672			4.73562			4.71806			4.61974			4.54427						3.68688			4.92475			4.93035			4.76266			4.53394			4.47699
			5.02743			4.87712			4.73431			4.71459			4.6171			4.54406						3.68694			4.92443			4.93123			4.76146			4.53291			4.47528
			5.02878			4.8742			4.73582			4.72075			4.61594			4.54422						3.68795			4.93097			4.93033			4.76309			4.53624			4.47393
			5.02499			4.87361			4.73384			4.71812			4.61947			4.54361						3.69187			4.92847			4.93515			4.76567			4.53646			4.47542
			5.02706			4.87579			4.73325			4.71742			4.62173			4.54136						3.68883			4.92757			4.93547			4.76278			4.53519			4.47474
			5.02468			4.87361			4.7323			4.71772			4.61849			4.54115						3.68703			4.93252			4.92934			4.76479			4.53032			4.47487
			5.02434			4.87389			4.73138			4.72234			4.61871			4.54277						3.68777			4.93216			4.92782			4.76608			4.53202			4.47391
			5.02402			4.87476			4.73074			4.72431			4.61901			4.54306						3.68724			4.93364			4.92812			4.76454			4.53144			4.4697
			5.02031			4.87874			4.72729			4.72025			4.61722			4.54623						3.6863			4.93213			4.92901			4.76744			4.53339			4.47247
			5.02141			4.87624			4.73041			4.72391			4.61804			4.54222						3.68167			4.93447			4.92749			4.76584			4.5367			4.4703
			5.01851			4.87901			4.7342			4.72319			4.61719			4.54301						3.68108			4.93226			4.92969			4.76947			4.53438			4.47313
			5.01858			4.88016			4.73279			4.71592			4.61603			4.5448						3.68725			4.93126			4.93248			4.77417			4.53496			4.47278
			5.0205			4.87481			4.73174			4.71864			4.61655			4.54395						3.68641			4.9298			4.93496			4.77511			4.53394			4.47103
			5.01872			4.87669			4.73211			4.71913			4.61902			4.54152						3.68582			4.92604			4.93474			4.77987			4.53229			4.4752
[truncated: 4,002 more rows]

## Sheet: Fig.1D
Fig.1D
Co-labeled rate	PV	mCherry
mouse 1	87.5	98.5915
mouse 2	63.2353	76.7857
mouse 3	85.3933	87.3563

## Sheet: Fig.1F
Fig.1F-1
stage		Yellow group									Blue group
		mouse 1	mouse 2	mouse 3	mouse 4	mouse 5	mouse 6	mouse 7	mouse 8		mouse 1	mouse 2	mouse 3	mouse 4	mouse 5	mouse 6	mouse 7	mouse 8
	day 1	0	0	0	0	0	0	0	0		0	0	0	0	0	0	0	0
	day 2	1	1	0	0	1	0	0	1		0	1	0	0	0	1	0	0
	day 3	1	3	0	1	1	0	0	1		2	2	1	2	1	1	1	2
	day 4	1	2	1	1	1	0	0	1		3	3	1	2	2	2	2	3
	day 5	1	2	2	1	1	1	1	1		2	3	2	3	1	2	2	3
	day 6	1	3	2	1	2	1	1	2		3	2	2	4	1	3	3	3
	day 7	2	1	2	2	2	1	1	2		3	2	3	3	2	3	3	3
	day 8	2	3	3	2	2	2	1	2		4	3	4	5	2	4	3	3
	day 9	3	2	3	1	2	2	2	2		4	3	4	4	2	4	3	4
	day 10	3	3	3	2	2	2	2	2		2	4	3	2	3	4	4	3
	day 11	2	1	3	2	3	2	2	3		4	3	3	5	2	2	4	4
	day 12	3	4	2	2	3	2	3	3		2	4	5	2	3	4	3	4
	day 13	5	4	3	3	3	3	3	3		2	5	5	5	4	5	4	5
	day 14	3	3	4	4	3	4	3	3		5	5	5	5	5	5	3	5
	day 15	5	2	4	3	3	3	3	3		5	5	5	5	5	5	5	5
	day 16	2	4	5	3	3	4	3	3		5	5	5	5	5	5	5	5
	day 17	3	3	5	4	3	4	4	3		5	5	5	5	5	5	5	5
	day 18	5	4	5	3	3	3	4	3
	day 19	5	5	5	3	5	5	5	5
	day 20	5	5	5	5	5	5	5	5
	day 21	5	5	5	5	5	5	5	5
	day 22	5	5	5	5	5	5	5	5
Fig.1F-2
ADD		Yellow group									Blue group
		mouse 1	mouse 2	mouse 3	mouse 4	mouse 5	mouse 6	mouse 7	mouse 8		mouse 1	mouse 2	mouse 3	mouse 4	mouse 5	mouse 6	mouse 7	mouse 8
	day 1	14	12	10	15	13	10	20	13		12	12	15	16	17	13	16	21
	day 2	18	12	11	16	15	11	20	14		33	21	17	18	18	33	36	27
	day 3	18	17	16	14	17	16	25	18		27	18	17	27	20	30	39	27
	day 4	18	23	19	14	17	16	22	18		41	21	17	52	20	30	32	36
	day 5	18	30	16	14	20	14	21	19		23	26	20	32	21	29	33	46
	day 6	18	40	18	16	20	17	27	22		42	29	26	27	24	31	32	34
	day 7	20	40	19	17	21	14	21	22		43	23	32	39	26	30	36	32
	day 8	17	43	18	16	21	19	28	23		44	20	26	39	24	40	31	29
	day 9	25	37	16	15	20	22	29	23		48	23	34	64	34	30	31	31
	day 10	24	53	20	16	22	21	27	26		52	30	30	65	30	30	40	30
	day 11	17	32	16	15	18	14	30	20		33	18	14	65	21	20	39	20
	day 12	25	16	18	20	20	20	30	21		27	29	27	65	23	27	26	24
	day 13	53	27	20	17	17	22	31	27		26	33	54	65	27	30	35	53
	day 14	21	35	20	18	21	18	28	23		51	31	59	65	23	30	26	60
	day 15	56	49	23	21	23	25	33	32		30	40	30	65	23	32	32	54
	day 16	22	49	22	21	21	18	35	27		46	41	40	65	30	32	33	54
	day 17	26	49	23	22	25	22	34	29		27	28	28	65	30	32	74	54
	day 18	59	49	25	24	28	25	35	35
	day 19	20	49	26	24	43	25	34	32
	day 20	38	49	24	24	30	41	25	33
	day 21	20	49	26	21	27	19	28	27
	day 22	32	49	42	27	27	21	45	35
Fig.1F-3		Yellow group									Yellow group
		mouse 1	mouse 2	mouse 3	mouse 4	mouse 5	mouse 6	mouse 7	mouse 8		mouse 1	mouse 2	mouse 3	mouse 4	mouse 5	mouse 6	mouse 7	mouse 8
	To stage 2	7	4	5	7	6	8	9	6		3	3	5	3	4	4	4	3
	To stage 4	13	12	14	14	14	14	17	16		8	10	8	6	13	8	10	9
	Fully kindled	20	21	18	22	21	21	21	21		16	15	14	15	16	15	17	15

## Sheet: Fig.1G-2
Fig.1G-2
	Coastline index		Yellow	Blue
		mouse 1	16892	12455
		mouse 2	17902	35672
		mouse 3	12362	28651
		mouse 4	14780	21974
		mouse 5	12718	26754
		mouse 6	13095	30287
		mouse 7	23250	43336
		mouse 8	37184	25901

## Sheet: Fig.2B
Fig.2B
	Co-labeled rate	PV	GFP
	mouse 1	52.4	91.7
	mouse 2	77.3	99.1
	mouse 3	53.3	62

## Sheet: Fig.2D
Fig.2D-1
	Stage		blue									Yellow
			mouse 1	mouse 2	mouse 3	mouse 4	mouse 5	mouse 6	mouse 7	mouse 8		mouse 1	mouse 2	mouse 3	mouse 4	mouse 5	mouse 6	mouse 7	mouse 8
		day 1	0	0	0	0	0	0	0	0		0	0	0	0	0	0	0	0
		day 2	0	1	1	1	1	1	0	0		1	1	1	0	1	0	0	0
		day 3	1	3	1	1	2	1	0	1		1	2	1	0	1	0	0	0
		day 4	1	4	1	1	3	2	0	1		1	2	0	0	1	0	0	0
		day 5	1	4	2	1	2	2	1	2		2	2	1	1	1	0	0	1
		day 6	2	4	2	1	2	2	1	2		2	2	1	0	2	0	0	1
		day 7	3	4	2	1	2	2	1	3		2	2	2	1	2	0	1	1
		day 8	3	2	3	2	2	2	1	3		2	2	3	1	2	1	1	1
		day 9	3	2	3	2	3	3	2	3		2	1	3	1	2	1	1	2
		day 10	3	3	3	3	3	3	2	3		1	2	2	2	2	2	1	2
		day 11	2	2	4	3	2	3	2	3		1	2	2	2	2	1	1	1
		day 12	4	3	2	3	2	3	3	3		2	3	3	2	2	2	2	2
		day 13	4	3	4	3	4	3	3	3		3	2	3	3	2	2	2	2
		day 14	4	2	4	4	4	3	3	3		2	3	3	3	3	3	2	3
		day 15	5	2	4	3	5	4	3	4		2	3	3	3	3	3	2	2
		day 16	5	4	4	4	3	5	3	4		3	4	4	3	4	3	2	3
		day 17	5	3	4	4	4	5	4	4		3	3	3	3	3	3	2	3
		day 18	5	3	5	5	5	5	4	4		3	4	4	3	4	3	2	3
		day 19	5	4	4	5	5	5	5	5		3	2	4	3	2	3	3	3
		day 20	5	5	5	5	5	5	5	5		3	3	4	3	3	3	3	4
		day 21	5	5	5	5	5	5	5	5		3	4	4	4	4	3	3	3
		day 22	5	5	5	5	5	5	5	5		4	5	5	4	5	3	3	3
		day 23										4	5	5	4	5	3	3	4
		day 24										4	5	5	4	5	3	4	4
Fig.2D-2
	ADD		blue									Yellow
			mouse 1	mouse 2	mouse 3	mouse 4	mouse 5	mouse 6	mouse 7	mouse 8		mouse 1	mouse 2	mouse 3	mouse 4	mouse 5	mouse 6	mouse 7	mouse 8
		day 1	14	13	9	15	15	26	8	13		8	11	14	19	11	11	9	12
		day 2	13	15	13	16	19	28	14	16		18	13	18	18	13	12	10	12
		day 3	17	16	12	14	19	25	23	24		13	16	19	14	16	14	7	14
		day 4	17	26	17	15	18	26	34	26		11	16	18	6	16	12	10	14
		day 5	16	34	16	17	22	25	30	26		23	24	17	18	24	9	14	18
		day 6	17	30	18	20	22	26	18	26		22	22	17	17	22	12	11	17
		day 7	18	43	16	19	19	26	30	26		25	24	18	17	24	12	16	18
		day 8	17	41	20	21	23	28	35	29		33	26	21	19	26	10	17	20
		day 9	25	41	19	18	18	27	19	27		32	25	19	20	25	10	17	20
		day 10	25	51	21	20	18	28	31	31		19	21	20	18	21	12	19	18
		day 11	17	25	13	15	23	23	37	31		10	27	19	14	27	15	14	21
		day 12	20	20	20	17	46	25	19	32		33	24	22	16	24	21	17	22
		day 13	24	29	19	20	27	27	29	32		28	27	20	17	27	22	19	21
		day 14	24	42	22	19	26	25	22	32		17	27	21	16	27	20	18	23
		day 15	22	50	24	24	57	30	23	27		26	27	23	17	27	21	20	23
		day 16	23	44	20	34	58	28	28	27		26	28	23	19	28	21	20	27
		day 17	28	53	21	30	50	35	68	28		26	22	23	20	22	21	21	27
		day 18	31	53	26	50	32	37	46	35		26	34	51	19	34	21	24	30
		day 19	26	22	26	32	54	47	48	30		26	29	66	23	29	21	27	30
		day 20	33	25	37	24	57	51	48	36		32	29	23	21	29	23	34	30
		day 21	27	37	23	24	45	36	48	32		26	33	23	19	33	25	27	27
		day 22	35	47	37	22	45	39	48	46		26	38	23	23	38	23	24	27
		day 23										26	45	23	27	45	21	24	30
		day 24										26	27	23	22	33	21	26	30
Fig.2D-3
			blue									Yellow
			mouse 1	mouse 2	mouse 3	mouse 4	mouse 5	mouse 6	mouse 7	mouse 8		mouse 1	mouse 2	mouse 3	mouse 4	mouse 5	mouse 6	mouse 7	mouse 8
		To stage 2	7	4	5	7	5	4	9	6		5	3	7	10	6	10	12	9
		To stage 4	13	12	14	14	13	13	17	16		22	16	16	21	21	25	24	23
		Fully kindled	20	21	18	22	20	18	21	21		27	24	24	33	24	29	33	30
Fig.2D-3		blue	Yellow
	mouse 1	60	60
	mouse 2	40	40
	mouse 3	100	100
	mouse 4	160	120
	mouse 5	60	60
	mouse 6	60	60
	mouse 7	160	120
	mouse 8	120	100

## Sheet: Fig.2E-2
Fig.2E-2
	Coastline index		Blue	Yellow
		mouse 1	25847	8162
		mouse 2	9279	7813
		mouse 3	23450	12242
		mouse 4	21106	6744
		mouse 5	20584	18641
		mouse 6	15640	14688
		mouse 7	11602	11273
		mouse 8	15740	13373

## Sheet: Fig.3B
Fig.3B-1
	Latency to GS		PV-Cre + CNO	PV-hM4Di + Saline	PV-hM4Di + CNO
		mouse 1	15	21.8	32.8
		mouse 2	27	35	38
		mouse 3	42	16.4	90
		mouse 4	20.5	21.5	26
		mouse 5	31	19	78
		mouse 6	20	24	40
		mouse 7	39.7	32.5	69.4
		mouse 8			52
Fig.3B-2
	Latency to SE		PV-Cre + CNO	PV-hM4Di + Saline	PV-hM4Di + CNO
		mouse 1	18.5	21.8	32.8
		mouse 2	27	31.7	73
		mouse 3	42	31	90
		mouse 4	32	25	79
		mouse 5	31	59	78
		mouse 6	47	30	90
		mouse 7	52	55	70
		mouse 8			88
Fig.3B-3
	Number of FS		PV-Cre + CNO	PV-hM4Di + Saline	PV-hM4Di + CNO
		mouse 1	16	15	8
		mouse 2	16	15	12
		mouse 3	20	25	8
		mouse 4	14	15	4
		mouse 5	21	7	13
		mouse 6	14	11	3
		mouse 7	8	17	7
		mouse 8			4
Fig.3B-4
	Number of GS		PV-Cre + CNO	PV-hM4Di + Saline	PV-hM4Di + CNO
		mouse 1	6	3	7
		mouse 2	4	7	0
		mouse 3	9	9	4
		mouse 4	7	7	5
		mouse 5	7	4	2
		mouse 6	4	7	1
		mouse 7	4	8	1
		mouse 8			3

## Sheet: Fig.3F
Fig.3F-1
	Number of FS		Pre (7days)	CNO (7days)	Post (7days)		Time in FS		Pre (7days)	CNO (7days)	Post (7days)
		mouse 1	9.71	6.71	9.71			mouse 1	158.4	99.6	171
		mouse 2	19.2	2.8	8.2			mouse 2	824.2	115.2	274.4
		mouse 3	11.14	3	10			mouse 3	272.43	98.57	290.29
		mouse 4	41	25.33	36.17			mouse 4	1002.5	618.67	857.5
		mouse 5	18.25	7.25	24.5			mouse 5	766.5	229.25	1029.25
		mouse 6	13	2.75	8			mouse 6	575.25	95.25	334.25
Fig.3F-2
	Number of GS		Pre (7days)	CNO (7days)	Post (7days)		Time in GS		Pre (7days)	CNO (7days)	Post (7days)
		mouse 1	1	0.4	0.6			mouse 1	37.8	12.4	24.2
		mouse 2	1.4	0.8	0.6			mouse 2	76.8	44.6	28.6
		mouse 3	0.29	0	0.29			mouse 3	18	0	24.71
		mouse 4	0.5	0	1			mouse 4	19.17	0	42.17
		mouse 5	2	0	1.25			mouse 5	88.25	0	77.25
		mouse 6	1.125	0.25	1.75			mouse 6	50.75	10	76

## Sheet: Fig.3G
Fig.3G-1
	Number of FS		Pre (3 days)	CNO (3 days)	Post (3 days)		Time in FS		Pre (3 days)	CNO (3 days)	Post (3 days)
		mouse 1	11.3333	9.66667	14.6667			mouse 1	408	500	658
		mouse 2	18.6667	17	13.3333			mouse 2	770	940	1138
		mouse 3	13.6667	13	14.3333			mouse 3	1040	948	820
		mouse 4	12	13	12.3333			mouse 4	1032	1146	940
		mouse 5	11.6667	14	12.3333			mouse 5	1024	1140	1274
Fig.3G-2
	Number of GS		Pre (3 days)	CNO (3 days)	Post (3 days)		Time in GS		Pre (3 days)	CNO (3 days)	Post (3 days)
		mouse 1	1	0.666667	0.878788			mouse 1	31.3333	22.3333	29.6667
		mouse 2	1	1.33333	1.21212			mouse 2	33.6667	41.3333	49
		mouse 3	1.33333	1.33333	1.15152			mouse 3	47.6667	44	20.3333
		mouse 4	1	0.666667	1.06061			mouse 4	42.6667	28	67.6667
		mouse 5	1.33333	1	1.33333			mouse 5	59.6667	39.6667	56.3333

[truncated: 38 more sheets: Fig.3H, Fig.4C, Fig.4E, Fig.5B, Fig.5I, Fig.6D, Fig.6H, Fig.6J, Fig.7A, Fig.7F, Fig.7H, Fig.S1C, Fig.S1D, Fig.S1H, Fig.S1I, Fig.S3A, Fig.S3C, Fig.S5B, Fig.S5D, Fig.S5F …]
